# Supplementary material for: Paenibacillus encodes a membrane-localized Spo0B
Source: J Bacteriol. 2025 Dec 29;208(1):e00367-25. doi: 10.1128/jb.00367-25 (PMC12826061; doi:10.1128/jb.00367-25)
Supplement: Tables S1 to S5 — Genome accession numbers for all genomes used in all figures. [file jb.00367-25-s0001.xlsx]

## Sheet: Table S1
refseq_accession	ncbi_assembly_name	species
GCF_022811565.1	ASM2281156v1	Paenibacillus polymyxa ATCC 842
GCF_004117095.1	ASM411709v1	Paenibacillus chitinolyticus
GCF_000981585.1	SBR5(T)	Paenibacillus riograndensis SBR5
GCF_000758725.1	ASM75872v1	Paenibacillus odorifer
GCF_002240415.1	ASM224041v1	Paenibacillus kribbensis
GCF_018966525.1	ASM1896652v1	Paenibacillus sophorae
GCF_000756615.1	ASM75661v1	Paenibacillus durus
GCF_000758705.1	ASM75870v1	Paenibacillus graminis
GCF_002192415.1	ASM219241v1	Paenibacillus donghaensis
GCF_000758665.1	ASM75866v1	Paenibacillus borealis
GCF_009728935.1	ASM972893v1	Paenibacillus psychroresistens
GCF_025369935.1	ASM2536993v1	Paenibacillus andongensis
GCF_024734895.1	ASM2473489v1	Paenibacillus spongiae
GCF_003945345.1	ASM394534v1	Paenibacillus baekrokdamisoli
GCF_010365285.1	ASM1036528v1	Paenibacillus rhizovicinus
GCF_009363075.1	ASM936307v1	Paenibacillus guangzhouensis
GCF_010119935.1	ASM1011993v1	Paenibacillus lycopersici
GCF_030866765.1	ASM3086676v1	Paenibacillus silvisoli
GCF_003952225.1	ASM395222v1	Paenibacillus albus
GCF_002741055.1	ASM274105v1	Paenibacillus ihbetae
GCF_003991425.1	ASM399142v1	Paenibacillus lutimineralis
GCF_031599675.1	ASM3159967v1	Paenibacillus pedocola
GCF_032268605.1	ASM3226860v1	Paenibacillus aurantius
GCF_017086365.1	ASM1708636v1	Paenibacillus tianjinensis
GCF_032271945.1	ASM3227194v1	Paenibacillus roseopurpureus
GCF_000961095.1	ASM96109v1	Paenibacillus beijingensis
GCF_000758685.1	ASM75868v1	Paenibacillus stellifer
GCF_003931855.1	ASM393185v1	Paenibacillus lentus
GCF_000612505.1	ASM61250v1	Paenibacillus sabinae T27
GCF_012676905.1	ASM1267690v1	Paenibacillus albicereus
GCF_001644605.1	ASM164460v1	Paenibacillus swuensis
GCF_001685395.1	ASM168539v1	Paenibacillus yonginensis
GCF_030263935.1	ASM3026393v1	Paenibacillus polygoni
GCF_001857945.1	ASM185794v1	Paenibacillus crassostreae
GCF_005577435.1	ASM557743v1	Paenibacillus algicola
GCF_004135365.1	ASM413536v1	Paenibacillus protaetiae
GCF_002951935.1	ASM295193v1	Paenibacillus larvae subsp. larvae
GCF_029625475.1	ASM2962547v1	Paenibacillus elgii
GCF_036894225.1	ASM3689422v1	Paenibacillus amylolyticus
GCF_021654795.1	ASM2165479v1	Paenibacillus dendritiformis
GCF_008369725.1	ASM836972v1	Paenibacillus antarcticus
GCF_037333485.1	ASM3733348v1	Paenibacillus glucanolyticus
GCF_010450915.1	ASM1045091v1	Paenibacillus jilunlii
GCF_001908275.1	ASM190827v1	Paenibacillus xylanexedens
GCF_009363115.1	ASM936311v1	Paenibacillus brasilensis
GCF_001465255.1	ASM146525v1	Paenibacillus naphthalenovorans
GCF_018604145.1	ASM1860414v1	Paenibacillus agaridevorans
GCF_018207515.1	ASM1820751v1	Paenibacillus tritici
GCF_013347305.1	ASM1334730v1	Paenibacillus barcinonensis
GCF_013347265.1	ASM1334726v1	Paenibacillus cellulosilyticus
GCF_000235585.1	ASM23558v1	Paenibacillus terrae HPL-003
GCF_028747985.1	ASM2874798v1	Paenibacillus urinalis
GCF_021654775.1	ASM2165477v1	Paenibacillus azoreducens
GCF_028771845.1	ASM2877184v1	Paenibacillus marchantiae
GCF_036884255.1	MLY93	Paenibacillus tundrae
GCF_009363095.1	ASM936309v1	Paenibacillus cellulositrophicus
GCF_030122845.1	ASM3012284v1	Paenibacillus woosongensis
GCF_007066085.1	ASM706608v1	Paenibacillus thiaminolyticus
GCF_900177425.1	IMG-taxon 2529292568 annotated assembly	Paenibacillus uliginis N3/975
GCF_002240225.1	ASM224022v1	Paenibacillus physcomitrellae
GCF_000236805.1	PPe03	Paenibacillus peoriae KCTC 3763
GCF_004000925.1	ASM400092v1	Paenibacillus illinoisensis NBRC 15959
GCF_900454495.1	49508_F02	Paenibacillus macerans
GCF_013359905.1	ASM1335990v1	Paenibacillus taichungensis
GCF_001514495.1	ASM151449v1	Paenibacillus pabuli NBRC 13638
GCF_004000805.1	ASM400080v1	Paenibacillus glycanilyticus NBRC 16618
GCF_013359935.1	ASM1335993v1	Paenibacillus xylanilyticus
GCF_028746185.1	ASM2874618v1	Paenibacillus qinlingensis
GCF_000722545.1	ASM72254v1	Paenibacillus tyrfis
GCF_000377505.1	ASM37750v1	Paenibacillus massiliensis 2301065 = DSM 16942
GCF_004000945.1	ASM400094v1	Paenibacillus lautus NBRC 15380
GCF_004000765.1	ASM400076v1	Paenibacillus chondroitinus NBRC 15376
GCF_004000785.1	ASM400078v1	Paenibacillus ehimensis NBRC 15659
GCF_000757885.1	Pwynnii072014	Paenibacillus wynnii
GCF_003268025.1	ASM326802v1	Paenibacillus montanisoli
GCF_002884445.1	ASM288444v1	Paenibacillus castaneae
GCF_900177815.1	IMG-taxon 2708742535 annotated assembly	Paenibacillus aquistagni
GCF_024498075.1	ASM2449807v1	Paenibacillus mendelii
GCF_016908255.1	ASM1690825v1	Paenibacillus sacheonensis
GCF_006874425.1	ASM687442v1	Paenibacillus ottowii
GCF_017874035.1	ASM1787403v1	Paenibacillus aceris
GCF_900112925.1	IMG-taxon 2617270911 annotated assembly	Paenibacillus algorifonticola
GCF_003994475.1	ASM399447v1	Paenibacillus anaericanus
GCF_900099765.1	IMG-taxon 2667527451 annotated assembly	Paenibacillus typhae
GCF_000285515.1	ASM28551v1	Paenibacillus senegalensis JC66
GCF_022427145.1	ASM2242714v1	Paenibacillus timonensis
GCF_900156375.1	IMG-taxon 2681812895 annotated assembly	Paenibacillus macquariensis
GCF_017873605.1	ASM1787360v1	Paenibacillus lactis
GCF_000422505.1	ASM42250v1	Paenibacillus pinihumi DSM 23905 = JCM 16419
GCF_000374825.1	ASM37482v1	Paenibacillus sanguinis 2301083 = DSM 16941
GCF_031954385.1	ASM3195438v1	Paenibacillus forsythiae
GCF_004000725.1	ASM400072v1	Paenibacillus alginolyticus DSM 5050 = NBRC 15375
GCF_000179615.1	ASM17961v1	Paenibacillus curdlanolyticus YK9
GCF_014192015.1	ASM1419201v1	Paenibacillus rhizosphaerae
GCF_011761355.1	ASM1176135v1	Paenibacillus lupini
GCF_014639235.1	ASM1463923v1	Paenibacillus silvae
GCF_021532315.1	ASM2153231v1	Paenibacillus tarimensis
GCF_001637205.1	ASM163720v1	Paenibacillus glacialis
GCF_001012825.1	ASM101282v2	Paenibacillus etheri
GCF_019904155.1	ASM1990415v1	Paenibacillus sinensis
GCF_000422465.1	ASM42246v1	Paenibacillus harenae DSM 16969
GCF_000374845.1	ASM37484v1	Paenibacillus terrigena DSM 21567
GCF_000422445.1	ASM42244v1	Paenibacillus assamensis DSM 18201
GCF_000425125.1	ASM42512v1	Paenibacillus taiwanensis DSM 18679
GCF_000378385.1	ASM37838v1	Paenibacillus daejeonensis DSM 15491
GCF_000381905.1	ASM38190v1	Paenibacillus fonticola DSM 21315
GCF_004000825.1	ASM400082v1	Paenibacillus kobensis NBRC 15729
GCF_000380965.1	ASM38096v1	Paenibacillus ginsengihumi DSM 21568
GCF_004000845.1	ASM400084v1	Paenibacillus koleovorans NBRC 103111
GCF_000520715.1	s8	Paenibacillus zanthoxyli JH29
GCF_023276405.1	ASM2327640v1	Paenibacillus hamazuiensis
GCF_042647105.1	ASM4264710v1	Paenibacillus sepulcri
GCF_028826105.1	ASM2882610v1	Paenibacillus humicola
GCF_030167925.1	ASM3016792v1	Paenibacillus silviterrae
GCF_034718895.1	ASM3471889v1	Paenibacillus phoenicis
GCF_042678545.1	ASM4267854v1	Paenibacillus provencensis
GCF_014639155.1	ASM1463915v1	Paenibacillus segetis
GCF_014641075.1	ASM1464107v1	Paenibacillus nasutitermitis
GCF_004916975.1	ASM491697v1	Paenibacillus dokdonensis
GCF_003863965.1	ASM386396v1	Paenibacillus oralis
GCF_001486505.1	Paenibacillus rubiinfantis	Paenibacillus rubinfantis
GCF_042684905.1	ASM4268490v1	Paenibacillus shunpengii
GCF_009807035.1	ASM980703v1	Paenibacillus dendrobii
GCF_014779765.1	ASM1477976v1	Paenibacillus terricola
GCF_003388735.1	ASM338873v1	Paenibacillus paeoniae
GCF_001486585.1	Paenibacillus senegalomassiliensis	Paenibacillus senegalimassiliensis
GCF_008084145.1	ASM808414v1	Paenibacillus faecis
GCF_001403875.1	Paenibacillus ihumii	Paenibacillus ihumii
GCF_003605435.1	ASM360543v1	Paenibacillus pinisoli
GCF_032337355.1	ASM3233735v1	Paenibacillus suaedae
GCF_900112695.1	IMG-taxon 2675903006 annotated assembly	Paenibacillus catalpae
GCF_900289175.1	PRJEB24604	Paenibacillus faecalis
GCF_009882985.1	ASM988298v1	Paenibacillus silvestris
GCF_009664975.1	ASM966497v1	Paenibacillus monticola
GCF_007786455.1	ASM778645v1	Paenibacillus agilis
GCF_017874255.1	ASM1787425v1	Paenibacillus shirakamiensis
GCF_036864765.1	ASM3686476v1	Paenibacillus sanfengchensis
GCF_003994465.1	ASM399446v1	Paenibacillus zeisoli
GCF_008124765.1	ASM812476v1	Paenibacillus methanolicus
GCF_022898935.1	ASM2289893v1	Paenibacillus mangrovi
GCF_001700435.1	ASM170043v1	Paenibacillus pectinilyticus
GCF_900086655.1	PRJEB13948	Paenibacillus tuaregi
GCF_039536325.1	ASM3953632v1	Paenibacillus hodogayensis
GCF_003217775.1	ASM321777v1	Paenibacillus flagellatus
GCF_009757995.1	ASM975799v1	Paenibacillus anseongense
GCF_927798115.1	CIP111892	Paenibacillus auburnensis
GCF_014534655.1	ASM1453465v1	Paenibacillus sedimenti
GCF_030433635.1	ASM3043363v1	Paenibacillus vandeheii
GCF_002021565.1	ASM202156v1	Paenibacillus selenitireducens
GCF_036553665.1	ASM3655366v1	Paenibacillus haidiansis
GCF_900155685.1	Paenibacillus bouchesdurhonensis	Paenibacillus bouchesdurhonensis
GCF_032461945.1	ASM3246194v1	Paenibacillus violae
GCF_005930355.1	ASM593035v1	Paenibacillus sinopodophylli
GCF_011043685.1	ASM1104368v1	Paenibacillus apii
GCF_004514475.2	ASM451447v2	Paenibacillus athensensis
GCF_017942085.1	ASM1794208v1	Paenibacillus lignilyticus
GCF_002233675.1	ASM223367v1	Paenibacillus herberti
GCF_020169515.1	ASM2016951v1	Paenibacillus vietnamensis
GCF_042684925.1	ASM4268492v1	Paenibacillus gansuensis
GCF_024721995.1	ASM2472199v1	Paenibacillus radicibacter
GCF_039543185.1	ASM3954318v1	Paenibacillus vulneris
GCF_013141725.1	ASM1314172v1	Paenibacillus planticolens
GCF_030705605.1	ASM3070560v1	Paenibacillus zeirhizosphaerae
GCF_008973665.1	ASM897366v1	Paenibacillus tengchongensis
GCF_011440305.1	ASM1144030v1	Paenibacillus agricola
GCF_002220865.2	ASM222086v2	Paenibacillus xerothermodurans
GCF_004354045.1	ASM435404v1	Paenibacillus piri
GCF_003854965.1	ASM385496v1	Paenibacillus rhizophilus
GCF_042138595.1	ASM4213859v1	Paenibacillus terreus
GCF_003285015.1	ASM328501v1	Paenibacillus contaminans
GCF_014836635.1	ASM1483663v1	Paenibacillus gallinarum
GCF_046098205.1	ASM4609820v1	Paenibacillus mesotrionivorans
GCF_014640295.1	ASM1464029v1	Paenibacillus abyssi
GCF_042431225.1	ASM4243122v1	Paenibacillus aurantiacus
GCF_003614185.1	ASM361418v1	Paenibacillus aceti
GCF_013141775.1	ASM1314177v1	Paenibacillus phytohabitans
GCF_910594985.1	JJ-447	Paenibacillus allorhizosphaerae
GCF_027533645.1	ASM2753364v1	Paenibacillus caseinilyticus
GCF_030580655.1	ASM3058065v1	Paenibacillus lacisoli
GCF_005938385.1	ASM593838v1	Paenibacillus mesophilus
GCF_003583765.1	ASM358376v1	Paenibacillus nanensis
GCF_017874735.1	ASM1787473v1	Paenibacillus silagei
GCF_900102085.1	IMG-taxon 2654588110 annotated assembly	Paenibacillus polysaccharolyticus
GCF_042659865.1	ASM4265986v1	Paenibacillus septentrionalis
GCF_014192105.1	ASM1419210v1	Paenibacillus phyllosphaerae
GCF_022458865.1	ASM2245886v1	Paenibacillus periandrae
GCF_004307995.1	ASM430799v1	Paenibacillus thalictri
GCF_004764705.1	ASM476470v1	Paenibacillus cymbidii
GCF_039521865.1	ASM3952186v1	Paenibacillus motobuensis
GCF_003233845.1	ASM323384v1	Paenibacillus sambharensis
GCF_027533625.1	ASM2753362v1	Paenibacillus gyeongsangnamensis
GCF_017873765.1	ASM1787376v1	Paenibacillus sediminis
GCF_009757775.1	ASM975777v1	Paenibacillus lutrae
GCF_002027705.1	ASM202770v1	Paenibacillus ferrarius
GCF_038070315.1	ASM3807031v1	Paenibacillus filicis
GCF_042678945.1	ASM4267894v1	Paenibacillus puldeungensis
GCF_004001065.1	ASM400106v1	Paenibacillus xylaniclasticus
GCF_927798215.1	CIP111891	Paenibacillus allorhizoplanae
GCF_005765165.1	ASM576516v1	Paenibacillus antri
GCF_042675905.1	ASM4267590v1	Paenibacillus chungangensis
GCF_003337375.1	ASM333737v1	Paenibacillus prosopidis
GCF_005869875.1	ASM586987v1	Paenibacillus pinistramenti
GCF_019443105.1	ASM1944310v1	Paenibacillus oenotherae
GCF_009909185.1	ASM990918v1	Paenibacillus glycinis
GCF_022234545.1	ASM2223454v1	Paenibacillus piscarius
GCF_024623455.1	ASM2462345v1	Paenibacillus soyae
GCF_017874215.1	ASM1787421v1	Paenibacillus eucommiae
GCF_900021165.1	Paenibacillus phoceensis	Paenibacillus phocaensis
GCF_003626695.1	ASM362669v1	Paenibacillus ginsengarvi
GCF_008635795.1	ASM863579v1	Paenibacillus tepidiphilus
GCF_013141695.1	ASM1314169v1	Paenibacillus plantarum
GCF_042685365.1	ASM4268536v1	Paenibacillus thailandensis
GCF_031470375.1	ASM3147037v1	Paenibacillus glufosinatiresistens
GCF_014947195.2	ASM1494719v2	Paenibacillus rhizolycopersici
GCF_042136365.1	ASM4213636v1	Paenibacillus enshidis
GCF_018919145.1	ASM1891914v1	Paenibacillus brevis
GCF_014192395.1	ASM1419239v1	Paenibacillus endophyticus
GCF_006542765.1	ASM654276v1	Paenibacillus luteus
GCF_016482785.1	ASM1648278v1	Paenibacillus alkalitolerans
GCF_013141765.1	ASM1314176v1	Paenibacillus foliorum
GCF_023195895.1	ASM2319589v1	Paenibacillus mellifer
GCF_017873435.1	ASM1787343v1	Paenibacillus turicensis
GCF_012933385.1	ASM1293338v1	Paenibacillus lemnae
GCF_011421635.1	ASM1142163v1	Paenibacillus turpanensis
GCF_027789125.1	ASM2778912v1	Paenibacillus aestuarii
GCF_013359945.1	ASM1335994v1	Paenibacillus agri
GCF_018998565.1	ASM1899856v1	Paenibacillus oleatilyticus
GCF_020736845.1	ASM2073684v1	Paenibacillus farraposensis
GCF_014841135.1	ASM1484113v1	Paenibacillus arenosi
GCF_009846885.1	ASM984688v1	Paenibacillus puerhi
GCF_014644435.1	ASM1464443v1	Paenibacillus albidus
GCF_013204855.1	ASM1320485v1	Paenibacillus alba
GCF_014705655.1	ASM1470565v1	Paenibacillus arenilitoris
GCF_004344915.1	ASM434491v1	Paenibacillus albiflavus
GCF_001653565.1	ASM165356v1	Paenibacillus oryzisoli
GCF_042684845.1	ASM4268484v1	Paenibacillus yanchengensis
GCF_002234615.1	ASM223461v1	Paenibacillus rigui
GCF_001675045.1	ASM167504v1	Paenibacillus oryzae
GCF_046543445.1	ASM4654344v1	Paenibacillus nanchangensis
GCF_046098255.1	ASM4609825v1	Paenibacillus jiagnxiensis
GCF_013266765.1	ASM1326676v1	Paenibacillus frigoriresistens
GCF_927798095.1	CIP111893	Paenibacillus plantiphilus
GCF_014705615.1	ASM1470561v1	Paenibacillus oceani
GCF_004001045.1	ASM400104v1	Paenibacillus chibensis
GCF_042138635.1	ASM4213863v1	Paenibacillus medicaginis
GCF_001909055.1	ASM190905v1	Paenibacillus helianthi
GCF_042684125.1	ASM4268412v1	Paenibacillus rhizoplanae
GCF_017652985.1	ASM1765298v1	Paenibacillus artemisiicola
GCF_005938195.1	ASM593819v1	Paenibacillus thermoaerophilus
GCF_924513355.1	JJ-60	Paenibacillus pseudetheri
GCF_001277345.1	ASM127734v1	Paenibacillus solani
GCF_014705605.1	ASM1470560v1	Paenibacillus sabuli
GCF_013141785.1	ASM1314178v1	Paenibacillus germinis
GCF_016424485.1	ASM1642448v1	Paenibacillus roseus
GCF_003386535.1	ASM338653v1	Paenibacillus taihuensis
GCF_000455265.1	Pa_GD11	Paenibacillus antibioticophila
GCF_028745515.1	ASM2874551v1	Paenibacillus thermotolerans
GCF_025060755.1	ASM2506075v1	Paenibacillus doosanensis
GCF_019904135.1	ASM1990413v1	Paenibacillus caui
GCF_042432825.1	ASM4243282v1	Paenibacillus chartarius
GCF_014640555.1	ASM1464055v1	Paenibacillus marchantiophytorum
GCF_042656405.1	ASM4265640v1	Paenibacillus solisilvae
GCF_007786445.1	ASM778644v1	Paenibacillus cremeus
GCF_013141715.1	ASM1314171v1	Paenibacillus phytorum
GCF_004000985.1	ASM400098v1	Paenibacillus validus NBRC 15382
GCF_006265175.1	ASM626517v1	Paenibacillus hemerocallicola
GCF_004000905.1	ASM400090v1	Paenibacillus humicus NBRC 102415
GCF_900100345.1	IMG-taxon 2617270934 annotated assembly	Paenibacillus tianmuensis
GCF_042677205.1	ASM4267720v1	Paenibacillus residui
GCF_021532375.1	ASM2153237v1	Paenibacillus alkaliterrae
GCF_001373415.1	Paenibacillus dakarensis FF9	Paenibacillus dakarensis
GCF_000513275.1	G1	Paenibacillus gorillae
GCF_001280595.1	ASM128059v1	Paenibacillus xylanivorans
GCF_000520815.1	s149	Paenibacillus maysiensis
GCF_025547055.2	ASM2554705v2	Paenibacillus alvei
GCF_002864175.1	ASM286417v1	Paenibacillus pasadenensis
GCF_017052585.1	ASM1705258v1	Paenibacillus apiarius
GCF_001477135.1	ASM147713v1	Paenibacillus jamilae
GCF_021312615.1	ASM2131261v1	Paenibacillus sonchi
GCF_000403375.2	Paen_bare_G22_V1	Paenibacillus barengoltzii G22
GCF_010993935.1	ASM1099393v1	Paenibacillus favisporus
GCF_018333335.1	ASM1833333v1	Paenibacillus cineris
GCF_042682185.1	ASM4268218v1	Paenibacillus xanthanilyticus
GCF_018333255.1	ASM1833325v1	Paenibacillus albilobatus
GCF_944800085.1	2.1	Paenibacillus melissococcoides
GCF_018403185.1	ASM1840318v1	Paenibacillus montaniterrae
GCF_018403325.1	ASM1840332v1	Paenibacillus vini
GCF_023715345.1	ASM2371534v1	Paenibacillus camelliae
GCF_910593845.1	T16R228	Paenibacillus solanacearum
GCF_021369635.1	ASM2136963v1	Paenibacillus profundus
GCF_018333375.1	ASM1833337v1	Paenibacillus cookii
GCF_002272015.1	assembly-7537-G1_v1	Paenibacillus campinasensis
GCF_000723885.1	camerounensis	Paenibacillus camerounensis
GCF_003955665.1	ASM395566v1	Paenibacillus whitsoniae
GCF_015710975.1	ASM1571097v1	Paenibacillus polymyxa
GCF_002003265.1	ASM200326v1	Paenibacillus larvae subsp. larvae
GCF_002951875.1	ASM295187v1	Paenibacillus larvae subsp. larvae
GCF_000993825.1	ASM99382v1	Paenibacillus durus ATCC 35681
GCF_001874425.3	ASM187442v3	Paenibacillus polymyxa
GCF_001922145.1	ASM192214v1	Paenibacillus polymyxa
GCF_047361925.1	ASM4736192v1	Paenibacillus polymyxa
GCF_029203955.1	ASM2920395v1	Paenibacillus polymyxa
GCF_015710815.1	ASM1571081v1	Paenibacillus polymyxa
GCF_028471985.1	ASM2847198v1	Paenibacillus polymyxa
GCF_035323085.1	ASM3532308v1	Paenibacillus polymyxa
GCF_023586705.2	ASM2358670v3	Paenibacillus polymyxa
GCF_024584565.1	ASM2458456v1	Paenibacillus polymyxa
GCF_030122785.1	ASM3012278v1	Paenibacillus polymyxa
GCF_022649565.1	ASM2264956v1	Paenibacillus polymyxa
GCF_023374295.1	ASM2337429v1	Paenibacillus polymyxa
GCF_039719015.1	ASM3971901v1	Paenibacillus polymyxa
GCF_023586685.2	ASM2358668v3	Paenibacillus polymyxa
GCF_001719045.1	ASM171904v1	Paenibacillus polymyxa
GCF_022492955.1	ASM2249295v1	Paenibacillus polymyxa
GCF_040025745.1	ASM4002574v1	Paenibacillus polymyxa
GCF_023586765.2	ASM2358676v3	Paenibacillus polymyxa
GCF_033439195.1	ASM3343919v1	Paenibacillus polymyxa
GCF_023586785.2	ASM2358678v3	Paenibacillus polymyxa
GCF_002893885.1	ASM289388v1	Paenibacillus polymyxa
GCF_025720855.1	ASM2572085v1	Paenibacillus polymyxa
GCF_020181695.1	ASM2018169v1	Paenibacillus polymyxa
GCF_034085295.1	ASM3408529v1	Paenibacillus polymyxa
GCF_023586645.2	ASM2358664v3	Paenibacillus polymyxa
GCF_048820385.1	ASM4882038v1	Paenibacillus polymyxa
GCF_023586725.2	ASM2358672v3	Paenibacillus polymyxa
GCF_006274405.1	ASM627440v1	Paenibacillus polymyxa
GCF_014854715.1	ASM1485471v1	Paenibacillus polymyxa
GCF_001874405.2	ASM187440v3	Paenibacillus polymyxa
GCF_000819665.1	ASM81966v1	Paenibacillus polymyxa
GCF_028751565.1	ASM2875156v1	Paenibacillus polymyxa
GCF_031757035.1	ASM3175703v1	Paenibacillus polymyxa
GCF_014706575.1	ASM1470657v1	Paenibacillus polymyxa E681
GCF_014706555.1	ASM1470655v1	Paenibacillus polymyxa E681
GCF_000146875.3	ASM14687v2	Paenibacillus polymyxa E681
GCF_000507205.3	ASM50720v2	Paenibacillus polymyxa CR1
GCF_000237325.1	ASM23732v1	Paenibacillus polymyxa M1
GCF_000597985.1	ASM59798v1	Paenibacillus polymyxa SQR-21
GCF_000164985.3	ASM16498v2	Paenibacillus polymyxa SC2
GCF_014692735.1	ASM1469273v1	Paenibacillus peoriae
GCF_036630045.1	ASM3663004v1	Paenibacillus peoriae
GCF_040024215.1	ASM4002421v1	Paenibacillus peoriae
GCF_001272655.2	ASM127265v2	Paenibacillus peoriae
GCF_022531965.1	ASM2253196v1	Paenibacillus peoriae
GCF_032710345.1	ASM3271034v1	Paenibacillus larvae
GCF_011220525.1	PaenibacERICV_HGAP3_2SC	Paenibacillus larvae subsp. larvae
GCF_002951915.1	ASM295191v1	Paenibacillus larvae subsp. larvae
GCF_046267885.1	ASM4626788v1	Paenibacillus larvae subsp. larvae
GCF_000511405.1	ASM51140v1	Paenibacillus larvae subsp. larvae DSM 25430
GCF_002951895.1	ASM295189v1	Paenibacillus larvae subsp. larvae DSM 25430
GCF_002043025.1	ASM204302v1	Paenibacillus larvae subsp. pulvifaciens
GCF_000250655.1	ASM25065v1	Paenibacillus mucilaginosus 3016
GCF_000218915.1	ASM21891v1	Paenibacillus mucilaginosus KNP414
GCF_047302515.1	ASM4730251v1	Paenibacillus amylolyticus
GCF_029952845.1	ASM2995284v1	Paenibacillus dendritiformis
GCF_945605565.1	LMG_21716	Paenibacillus dendritiformis
GCF_028226775.1	ASM2822677v1	Paenibacillus thiaminolyticus
GCF_028554415.1	ASM2855441v1	Paenibacillus thiaminolyticus
GCF_030169715.1	ASM3016971v1	Paenibacillus thiaminolyticus
GCF_047901435.1	So839b	Paenibacillus illinoisensis
GCF_022494515.1	ASM2249451v1	Paenibacillus macerans
GCF_041459945.1	ASM4145994v1	Paenibacillus chitinolyticus
GCF_045038035.1	ASM4503803v1	Paenibacillus chitinolyticus
GCF_046058935.1	BB507	Paenibacillus taichungensis
GCF_047302525.1	ASM4730252v1	Paenibacillus taichungensis
GCF_023101145.1	ASM2310114v1	Paenibacillus pabuli
GCF_048572975.1	ASM4857297v1	Paenibacillus xylanexedens
GCF_003255855.1	ASM325585v1	Paenibacillus odorifer
GCF_902386945.1	UHGG_MGYG-HGUT-02414	Paenibacillus odorifer
GCF_048288275.1	ASM4828827v1	Paenibacillus xylanilyticus
GCF_009664365.1	ASM966436v1	Paenibacillus xylanilyticus
GCF_013394225.1	ASM1339422v1	Paenibacillus kribbensis
GCF_046619485.1	ASM4661948v1	Paenibacillus lautus
GCF_003590055.1	ASM359005v1	Paenibacillus lautus
GCF_000023585.1	ASM2358v1	Paenibacillus sp. JDR-2
GCF_028747665.1	ASM2874766v1	Paenibacillus urinalis
GCF_028747685.1	ASM2874768v1	Paenibacillus urinalis
GCF_046244365.1	Paenibacillus sp. MBLB4367	Paenibacillus sp. MBLB4367
GCF_045866505.1	ASM4586650v1	Paenibacillus sp. P36
GCF_014303795.1	ASM1430379v1	Paenibacillus sp. PAMC21692
GCF_000758565.1	ASM75856v1	Paenibacillus sp. FSL P4-0081
GCF_022354825.1	ASM2235482v1	Paenibacillus sp. H1-7
GCF_038593005.1	PS01328	Paenibacillus sp. FSL E2-0178
GCF_037963255.1	PS02042	Paenibacillus sp. FSL H8-0259
GCF_038051945.1	PS01343	Paenibacillus sp. FSL H3-0469
GCF_038595095.1	PS01647	Paenibacillus sp. FSL P2-0089
GCF_037975415.1	PS01628	Paenibacillus sp. FSL M7-0896
GCF_000758605.1	ASM75860v1	Paenibacillus sp. FSL R5-0912
GCF_037970855.1	PS01693	Paenibacillus sp. FSL R5-0912
GCF_037969875.1	PS01719	Paenibacillus sp. FSL R7-0337
GCF_037993005.1	PS01339	Paenibacillus sp. FSL F4-0100
GCF_000758525.1	ASM75852v1	Paenibacillus sp. FSL H7-0357
GCF_037966175.1	PS01869	Paenibacillus sp. FSL H7-0357
GCF_037975325.1	PS01649	Paenibacillus sp. FSL P2-0136
GCF_045040695.1	PS01393	Paenibacillus sp. FSL K6-0108
GCF_037976325.1	PS01485	Paenibacillus sp. FSL K6-3182
GCF_038593195.1	PS01955	Paenibacillus sp. FSL H7-0350
GCF_014844075.1	ASM1484407v1	Paenibacillus sp. JNUCC-31
GCF_037963835.1	PS02044	Paenibacillus sp. FSL H8-0332
GCF_037969785.1	PS01747	Paenibacillus sp. FSL W7-1332
GCF_037969845.1	PS01735	Paenibacillus sp. FSL W7-1279
GCF_045865275.1	ASM4586527v1	Paenibacillus melissococcoides
GCF_045865385.1	ASM4586538v1	Paenibacillus melissococcoides
GCF_038593145.1	PS01973	Paenibacillus sp. FSL L8-0340
GCF_045040735.1	PS01442	Paenibacillus sp. FSL K6-1217
GCF_045865405.1	ASM4586540v1	Paenibacillus melissococcoides
GCF_037976825.1	PS01448	Paenibacillus sp. FSL K6-1330
GCF_015326965.1	ASM1532696v1	Paenibacillus sp. JZ16
GCF_037969755.1	PS01755	Paenibacillus sp. FSL W8-0187
GCF_038593025.1	PS01974	Paenibacillus sp. FSL L8-0436
GCF_045865255.1	ASM4586525v1	Paenibacillus melissococcoides
GCF_045865325.1	ASM4586532v1	Paenibacillus melissococcoides
GCF_045865265.1	ASM4586526v1	Paenibacillus melissococcoides
GCF_038630985.1	PS01379	Paenibacillus sp. FSL H8-0548
GCF_046713495.1	ASM4671349v1	Paenibacillus sp. M2
GCF_037963865.1	PS01980	Paenibacillus sp. FSL R10-2734
GCF_025809195.1	ASM2580919v1	Paenibacillus sp. PSB04
GCF_045040685.1	PS01359	Paenibacillus sp. FSL H8-0317
GCF_019793795.1	ASM1979379v1	Paenibacillus sp. DR312
GCF_000758625.1	ASM75862v1	Paenibacillus sp. FSL R7-0273
GCF_037969895.1	PS01712	Paenibacillus sp. FSL R7-0273
GCF_037992955.1	PS01332	Paenibacillus sp. FSL E2-0202
GCF_037975265.1	PS01655	Paenibacillus sp. FSL P4-0176
GCF_037969855.1	PS01733	Paenibacillus sp. FSL W7-1088
GCF_037965315.1	PS01944	Paenibacillus sp. FSL R10-2796
GCF_002741035.1	ASM274103v1	Paenibacillus sp. BIHB 4019
GCF_037975155.1	PS01672	Paenibacillus sp. FSL R5-0486
GCF_037977055.1	PS01435	Paenibacillus sp. FSL K6-1096
GCF_037970385.1	PS01696	Paenibacillus sp. FSL R5-0928
GCF_045040615.1	PS01353	Paenibacillus sp. FSL H8-0175
GCF_037977015.1	PS01438	Paenibacillus sp. FSL K6-1122
GCF_037973995.1	PS01682	Paenibacillus sp. FSL R5-0701
GCF_038051935.1	PS01360	Paenibacillus sp. FSL H8-0457
GCF_000024685.1	ASM2468v1	Paenibacillus sp. Y412MC10
GCF_037976585.1	PS01459	Paenibacillus sp. FSL k6-2145
GCF_037979415.1	PS01418	Paenibacillus sp. FSL H7-0940
GCF_037965655.1	PS01891	Paenibacillus sp. FSL L8-0435
GCF_045040675.1	PS01357	Paenibacillus sp. FSL H8-0283
GCF_037993015.1	PS01323	Paenibacillus sp. FSL E2-0151
GCF_032399705.1	ASM3239970v1	Paenibacillus sp. BIC5C1
GCF_008386395.1	ASM838639v1	Paenibacillus sp. 37
GCF_045040705.1	PS01402	Paenibacillus sp. FSL H3-0286
GCF_037974255.1	PS01680	Paenibacillus sp. FSL R5-0636
GCF_037963315.1	PS02028	Paenibacillus sp. FSL E2-0230
GCF_045040715.1	PS01419	Paenibacillus sp. FSL H7-0942
GCF_037992965.1	PS01330	Paenibacillus sp. FSL E2-0190
GCF_045040665.1	PS01356	Paenibacillus sp. FSL H8-0280
GCF_037969925.1	PS01705	Paenibacillus sp. FSL R7-0189
GCF_037981725.1	PS01405	Paenibacillus sp. FSL H3-0457
GCF_038051995.1	PS01374	Paenibacillus sp. FSL H8-0537
GCF_037971845.1	PS01686	Paenibacillus sp. FSL R5-0766
GCF_037963305.1	PS02029	Paenibacillus sp. FSL E2-0274
GCF_038595055.1	PS01721	Paenibacillus sp. FSL R7-0345
GCF_037975345.1	PS01648	Paenibacillus sp. FSL P2-0121
GCF_037974265.1	PS01679	Paenibacillus sp. FSL R5-0623
GCF_037963295.1	PS02033	Paenibacillus sp. FSL F4-0243
GCF_030369595.1	ASM3036959v1	Paenibacillus sp. PK1-4R
GCF_038593125.1	PS01338	Paenibacillus sp. FSL F4-0097
GCF_014863545.1	ASM1486354v1	Paenibacillus sp. JNUCC32
GCF_038593035.1	PS01939	Paenibacillus sp. FSL R10-2778
GCF_000758645.1	ASM75864v1	Paenibacillus sp. FSL R7-0331
GCF_037992975.1	PS01327	Paenibacillus sp. FSL E2-0177
GCF_036894235.1	ASM3689423v1	Paenibacillus sp. Y5S-9
GCF_037974355.1	PS01674	Paenibacillus sp. FSL R5-0517
GCF_037980415.1	PS01412	Paenibacillus sp. FSL H7-0690
GCF_037969885.1	PS01716	Paenibacillus sp. FSL R7-0313
GCF_037969725.1	PS01759	Paenibacillus sp. FSL W8-0426
GCF_037982245.1	PS01403	Paenibacillus sp. FSL H3-0302
GCF_048572915.1	ASM4857291v1	Paenibacillus sp. B-A-8
GCF_037963265.1	PS02041	Paenibacillus sp. FSL H7-0943
GCF_045040645.1	PS01355	Paenibacillus sp. FSL H8-0261
GCF_045040625.1	PS01354	Paenibacillus sp. FSL H8-0260
GCF_037963285.1	PS02035	Paenibacillus sp. FSL H3-0329
GCF_037974935.1	PS01673	Paenibacillus sp. FSL R5-0490
GCF_037969975.1	PS01702	Paenibacillus sp. FSL R7-0163
GCF_037975205.1	PS01668	Paenibacillus sp. FSL R5-0470
GCF_037965665.1	PS01889	Paenibacillus sp. FSL L8-0333
GCF_037972555.1	PS01684	Paenibacillus sp. FSL R5-0744
GCF_023520895.1	ASM2352089v1	Paenibacillus sp. PK3_47
GCF_037963825.1	PS02043	Paenibacillus sp. FSL H8-0282
GCF_037973325.1	PS01683	Paenibacillus sp. FSL R5-0713
GCF_000758585.1	ASM75858v1	Paenibacillus sp. FSL R5-0345
GCF_037963325.1	PS02027	Paenibacillus sp. FSL E2-0201
GCF_037976905.1	PS01446	Paenibacillus sp. FSL K6-1318
GCF_000758545.1	ASM75854v1	Paenibacillus sp. FSL H7-0737
GCF_037963275.1	PS02038	Paenibacillus sp. FSL H7-0737
GCF_038595085.1	PS01685	Paenibacillus sp. FSL R5-0749
GCF_038597315.1	PS01633	Paenibacillus sp. FSL M8-0142
GCF_037991315.1	PS01347	Paenibacillus sp. FSL H8-0079
GCF_030123105.1	ASM3012310v1	Paenibacillus sp. G2S3
GCF_038595045.1	PS01724	Paenibacillus sp. FSL R7-0652
GCF_037974275.1	PS01675	Paenibacillus sp. FSL R5-0519
GCF_037965425.1	PS01933	Paenibacillus sp. FSL W8-1287
GCF_037975235.1	PS01661	Paenibacillus sp. FSL R5-0341
GCF_037969905.1	PS01711	Paenibacillus sp. FSL R7-0272
GCF_003184205.1	ASM318420v1	Paenibacillus sp. Cedars
GCF_022637315.1	ASM2263731v1	Paenibacillus sp. N3/727
GCF_027627475.1	ASM2762747v1	Paenibacillus sp. SYP-B4298
GCF_036894955.1	ASM3689495v1	Paenibacillus sp. KS-LC4
GCF_037977235.1	PS01425	Paenibacillus sp. FSL K6-0276
GCF_048282685.1	ASM4828268v1	Paenibacillus sp. JJ1722
GCF_019550795.1	ASM1955079v1	Paenibacillus sp. sptzw28
GCF_037975315.1	PS01651	Paenibacillus sp. FSL P2-0322
GCF_019454065.1	ASM1945406v1	Paenibacillus sp. S02
GCF_037969745.1	PS01756	Paenibacillus sp. FSL W8-0194
GCF_019431355.1	ASM1943135v1	Paenibacillus sp. R14(2021)
GCF_019454085.1	ASM1945408v1	Paenibacillus sp. S25
GCF_038593075.1	PS01616	Paenibacillus sp. FSL L8-0638
GCF_036252815.1	ASM3625281v1	Paenibacillus sp. LX16
GCF_038592965.1	PS02054	Paenibacillus sp. FSL L8-0158
GCF_009649995.1	ASM964999v1	Paenibacillus sp. B01
GCF_003856555.1	ASM385655v1	Paenibacillus sp. M-152
GCF_038593055.1	PS01894	Paenibacillus sp. FSL L8-0502
GCF_038592955.1	PS01352	Paenibacillus sp. FSL H8-0168
GCF_000949425.1	ASM94942v1	Paenibacillus sp. IHBB 10380
GCF_038593105.1	PS01410	Paenibacillus sp. FSL H7-0442
GCF_021223605.1	ASM2122360v1	Paenibacillus sp. 481
GCF_037969765.1	PS01754	Paenibacillus sp. FSL W8-0186
GCF_037965485.1	PS01928	Paenibacillus sp. FSL W8-1187
GCF_002872435.1	ASM287243v1	Paenibacillus sp. lzh-N1
GCF_038592985.1	PS01942	Paenibacillus sp. FSL R10-2782
GCF_013393385.1	ASM1339338v1	Paenibacillus sp. URB8-2
GCF_002243345.2	ASM224334v3	Paenibacillus sp. RUD330
GCF_040834005.1	ASM4083400v1	Paenibacillus sp. PL2-23
GCF_049311625.1	ASM4931162v1	Paenibacillus sp. EC2-1
GCF_001465275.1	ASM146527v1	Paenibacillus sp. 32O-W
GCF_037969915.1	PS01709	Paenibacillus sp. FSL R7-0216
GCF_046529485.1	ASM4652948v1	Paenibacillus sp. BR2-3
GCF_003060825.1	ASM306082v1	Paenibacillus sp. CAA11
GCF_037964765.1	PS01966	Paenibacillus sp. FSL K6-2441
GCF_023704175.1	ASM2370417v1	Paenibacillus sp. YPG26
GCF_001632305.1	ASM163230v1	Paenibacillus glucanolyticus
GCF_030264055.1	ASM3026405v1	Paenibacillus polymyxa
GCF_000785455.1	ASM78545v1	Paenibacillus polymyxa
GCF_025916195.1	ASM2591619v1	Paenibacillus polymyxa
GCF_028751605.1	ASM2875160v1	Paenibacillus mucilaginosus
GCF_029542105.1	ASM2954210v1	Paenibacillus amylolyticus
GCF_040703055.1	ASM4070305v1	Paenibacillus amylolyticus
GCF_900519125.1	PBLR assembly	Paenibacillus alvei
GCF_041888775.1	NNS5-6	Paenibacillus thiaminolyticus
GCF_003033945.1	ASM303394v1	Paenibacillus glucanolyticus
GCF_022163125.1	ASM2216312v1	Paenibacillus sp. HWE-109
GCF_023523925.1	ASM2352392v1	Paenibacillus konkukensis
GCF_030020805.1	ASM3002080v1	Paenibacillus sp. RC67
GCF_032302195.1	ASM3230219v1	Paenibacillus sp. MMS20-IR301
GCF_013401555.1	ASM1340155v1	Paenibacillus sp. E222
GCF_041956825.1	ASM4195682v1	Paenibacillus sp. RS8
GCF_022369515.1	ASM2236951v1	Paenibacillus sp. 19GGS1-52
GCF_040702995.1	ASM4070299v1	Paenibacillus sp. AN1007
GCF_040812295.1	ASM4081229v1	Paenibacillus sp. SI8
GCF_900454525.1	49508_G02	Paenibacillus polymyxa
GCF_000217775.1	PPt02	Paenibacillus polymyxa ATCC 842
GCF_965135975.1	CIP104618T	Paenibacillus larvae
GCF_004000865.1	ASM400086v1	Paenibacillus elgii NBRC 100335
GCF_004001025.1	ASM400102v1	Paenibacillus amylolyticus
GCF_002161855.1	ASM216185v1	Paenibacillus thiaminolyticus
GCF_004001005.1	ASM400100v1	Paenibacillus thiaminolyticus NBRC 15656 = DSM 7262
GCF_003864435.1	ASM386443v1	Paenibacillus macerans
GCF_003851105.1	ASM385110v1	Paenibacillus macerans
GCF_000746875.1	BMM_2	Paenibacillus macerans
GCF_026797105.1	ASM2679710v1	Paenibacillus chitinolyticus
GCF_000224945.1	PR_1	Paenibacillus riograndensis SBR5
GCF_000739915.1	ASM73991v1	Paenibacillus chitinolyticus NBRC 15660
GCF_004000965.1	ASM400096v1	Paenibacillus macerans NBRC 15307
GCF_001637225.1	ASM163722v1	Paenibacillus antarcticus
GCF_965137855.1	CIP106935T	Paenibacillus glucanolyticus
GCF_004001085.1	ASM400108v1	Paenibacillus pasadenensis
GCF_015473105.1	ASM1547310v1	Paenibacillus glycanilyticus subsp. hiroshimensis
GCF_004000885.1	ASM400088v1	Paenibacillus glucanolyticus NBRC 15330
GCF_000422485.1	ASM42248v1	Paenibacillus pasadenensis DSM 19293
GCF_017874615.1	ASM1787461v1	Paenibacillus xylanexedens
GCF_001546055.1	ASM154605v1	Paenibacillus jilunlii
GCF_900099895.1	IMG-taxon 2675903031 annotated assembly	Paenibacillus naphthalenovorans
GCF_900102965.1	IMG-taxon 2667527409 annotated assembly	Paenibacillus jilunlii
GCF_026794045.1	ASM2679404v1	Paenibacillus apiarius
GCF_030814985.1	ASM3081498v1	Paenibacillus brasilensis
GCF_900110315.1	IMG-taxon 2617270876 annotated assembly	Paenibacillus sophorae
GCF_000520635.1	s1	Paenibacillus durus ATCC 35681
GCF_000426545.1	ASM42654v1	Paenibacillus massiliensis subsp. panacisoli DSM 21345
GCF_004000745.1	ASM400074v1	Paenibacillus barengoltzii NBRC 101215
GCF_000316285.1	Paenibacillus sonchi X19-5T	Paenibacillus sonchi X19-5
GCF_011761405.1	ASM1176140v1	Paenibacillus castaneae
GCF_042433605.1	ASM4243360v1	Paenibacillus mendelii
GCF_009909195.1	ASM990919v1	Paenibacillus sacheonensis
GCF_013204885.1	ASM1320488v1	Paenibacillus tritici
GCF_000971975.1	ASM97197v1	Paenibacillus algorifonticola
GCF_003217495.1	ASM321749v1	Paenibacillus barcinonensis
GCF_003182255.1	ASM318225v1	Paenibacillus cellulosilyticus
GCF_042678645.1	ASM4267864v1	Paenibacillus timonensis
GCF_000422905.1	ASM42290v1	Paenibacillus alginolyticus DSM 5050 = NBRC 15375
GCF_001637165.1	ASM163716v1	Paenibacillus macquariensis subsp. macquariensis
GCF_000520655.1	s2	Paenibacillus graminis RSA19
GCF_042678825.1	ASM4267882v1	Paenibacillus urinalis
GCF_042647385.1	ASM4264738v1	Paenibacillus abyssi
GCF_042659105.1	ASM4265910v1	Paenibacillus allorhizosphaerae
GCF_042679225.1	ASM4267922v1	Paenibacillus motobuensis
GCF_042660725.1	ASM4266072v1	Paenibacillus vulneris
GCF_042433235.1	ASM4243323v1	Paenibacillus sepulcri
GCF_042679145.1	ASM4267914v1	Paenibacillus vulneris
GCF_042655585.1	ASM4265558v1	Paenibacillus aestuarii
GCF_042680705.1	ASM4268070v1	Paenibacillus rhizophilus
GCF_014640575.1	ASM1464057v1	Paenibacillus physcomitrellae
GCF_014191785.1	ASM1419178v1	Paenibacillus baekrokdamisoli
GCF_001637335.1	ASM163733v1	Paenibacillus crassostreae
GCF_024722015.1	ASM2472201v1	Paenibacillus radicis (ex Xue et al. 2023)
GCF_014641555.1	ASM1464155v1	Paenibacillus radicis (ex Gao et al. 2016)
GCF_042429605.1	ASM4242960v1	Paenibacillus hodogayensis
GCF_042681985.1	ASM4268198v1	Paenibacillus thailandensis
GCF_042649965.1	ASM4264996v1	Paenibacillus xanthanilyticus
GCF_042682465.1	ASM4268246v1	Paenibacillus yanchengensis
GCF_042138645.1	ASM4213864v1	Paenibacillus terreus
GCF_042666815.1	ASM4266681v1	Paenibacillus thermoaerophilus
GCF_047779985.1	ASM4777998v1	Paenibacillus azoreducens
GCF_042684145.1	ASM4268414v1	Paenibacillus xanthanilyticus
GCF_014642755.1	ASM1464275v1	Paenibacillus aceti
GCF_042680285.1	ASM4268028v1	Paenibacillus farraposensis
GCF_019852195.1	ASM1985219v1	Paenibacillus polymyxa
GCF_023586805.2	ASM2358680v2	Paenibacillus polymyxa
GCF_023586745.3	ASM2358674v4	Paenibacillus polymyxa
GCF_013346085.1	ASM1334608v1	Paenibacillus polymyxa
GCF_013346015.1	ASM1334601v1	Paenibacillus polymyxa
GCF_013345675.1	ASM1334567v1	Paenibacillus polymyxa
GCF_013345725.1	ASM1334572v1	Paenibacillus polymyxa
GCF_013345925.1	ASM1334592v1	Paenibacillus polymyxa
GCF_013346045.1	ASM1334604v1	Paenibacillus polymyxa
GCF_013346055.1	ASM1334605v1	Paenibacillus polymyxa
GCF_000735775.1	ASM73577v1	Paenibacillus polymyxa
GCF_030812515.1	ASM3081251v1	Paenibacillus polymyxa
GCF_017589695.1	ASM1758969v1	Paenibacillus polymyxa
GCF_030412175.1	ASM3041217v1	Paenibacillus polymyxa
GCF_030412235.1	ASM3041223v1	Paenibacillus polymyxa
GCF_012933405.1	ASM1293340v1	Paenibacillus polymyxa
GCF_013346005.1	ASM1334600v1	Paenibacillus polymyxa
GCF_000955925.1	ASM95592v1	Paenibacillus polymyxa
GCF_030412135.1	ASM3041213v1	Paenibacillus polymyxa
GCF_003052505.1	ASM305250v1	Paenibacillus polymyxa
GCF_013345985.1	ASM1334598v1	Paenibacillus polymyxa
GCF_019749165.1	ASM1974916v1	Paenibacillus polymyxa
GCF_019749075.1	ASM1974907v1	Paenibacillus polymyxa
GCF_019749095.1	ASM1974909v1	Paenibacillus polymyxa
GCF_019749115.1	ASM1974911v1	Paenibacillus polymyxa
GCF_900406265.2	PPOLYM89	Paenibacillus polymyxa
GCF_900109125.1	IMG-taxon 2639762524 annotated assembly	Paenibacillus polymyxa
GCF_030412145.1	ASM3041214v1	Paenibacillus polymyxa
GCF_030412155.1	ASM3041215v1	Paenibacillus polymyxa
GCF_036353075.1	ASM3635307v1	Paenibacillus polymyxa
GCF_002894925.1	KCCM_40454	Paenibacillus polymyxa
GCF_029453445.1	ASM2945344v1	Paenibacillus polymyxa
GCF_003813765.1	ASM381376v1	Paenibacillus polymyxa
GCF_033487245.1	ASM3348724v1	Paenibacillus polymyxa
GCF_034322125.1	ASM3432212v1	Paenibacillus polymyxa
GCF_037415035.1	ASM3741503v1	Paenibacillus polymyxa
GCF_001481575.1	ASM148157v1	Paenibacillus polymyxa
GCF_036353115.1	ASM3635311v1	Paenibacillus polymyxa
GCF_048851705.1	ASM4885170v1	Paenibacillus polymyxa
GCF_029846295.1	ASM2984629v1	Paenibacillus polymyxa
GCF_001707685.1	ASM170768v1	Paenibacillus polymyxa
GCF_022537985.1	ASM2253798v1	Paenibacillus polymyxa
GCF_000714835.1	DSM365V1	Paenibacillus polymyxa
GCF_001662815.1	ASM166281v1	Paenibacillus polymyxa
GCF_016806675.1	ASM1680667v1	Paenibacillus polymyxa
GCF_003971075.1	ASM397107v1	Paenibacillus polymyxa
GCF_015845785.1	ASM1584578v1	Paenibacillus polymyxa
GCF_002916985.1	ASM291698v1	Paenibacillus polymyxa
GCF_034321765.1	ASM3432176v1	Paenibacillus polymyxa
GCF_034321805.1	ASM3432180v1	Paenibacillus polymyxa
GCF_034321845.1	ASM3432184v1	Paenibacillus polymyxa
GCF_034321965.1	ASM3432196v1	Paenibacillus polymyxa
GCF_000943535.1	ASM94353v1	Paenibacillus polymyxa
GCF_036353095.1	ASM3635309v1	Paenibacillus polymyxa
GCF_030412275.1	ASM3041227v1	Paenibacillus polymyxa
GCF_014905155.1	HK4	Paenibacillus polymyxa
GCF_018614975.1	ASM1861497v1	Paenibacillus polymyxa
GCF_022813115.1	ASM2281311v1	Paenibacillus polymyxa
GCF_900454545.1	57458_H01	Paenibacillus polymyxa
GCF_001709075.1	ASM170907v1	Paenibacillus polymyxa
GCF_001593085.1	ASM159308v1	Paenibacillus polymyxa
GCF_001709135.1	ASM170913v1	Paenibacillus polymyxa
GCF_000463565.1	S6	Paenibacillus polymyxa
GCF_005217485.1	ASM521748v1	Paenibacillus polymyxa
GCF_009650715.1	ASM965071v1	Paenibacillus polymyxa
GCF_000809185.2	ASM80918v2	Paenibacillus polymyxa A18
GCF_000265445.1	PaePol1.0	Paenibacillus polymyxa OSY-DF
GCF_903797665.1	B248	Paenibacillus polymyxa ATCC 842
GCF_000520795.1	s143	Paenibacillus polymyxa 1-43
GCF_000520775.1	std94	Paenibacillus polymyxa TD94
GCF_031456215.1	ASM3145621v1	Paenibacillus peoriae
GCF_001956225.1	ASM195622v1	Paenibacillus peoriae
GCF_001956235.1	ASM195623v1	Paenibacillus peoriae
GCF_002937395.1	ASM293739v1	Paenibacillus peoriae
GCF_024723775.1	ASM2472377v1	Paenibacillus peoriae
GCF_001956155.1	ASM195615v1	Paenibacillus peoriae
GCF_001955935.1	ASM195593v1	Paenibacillus peoriae
GCF_001956115.1	ASM195611v1	Paenibacillus peoriae
GCF_035803735.1	ASM3580373v1	Paenibacillus peoriae
GCF_031924515.1	ASM3192451v1	Paenibacillus larvae
GCF_031924565.1	ASM3192456v1	Paenibacillus larvae
GCF_031924405.1	ASM3192440v1	Paenibacillus larvae
GCF_031344235.1	ASM3134423v1	Paenibacillus larvae
GCF_031924505.1	ASM3192450v1	Paenibacillus larvae
GCF_031344255.1	ASM3134425v1	Paenibacillus larvae
GCF_031344315.1	ASM3134431v1	Paenibacillus larvae
GCF_031344325.1	ASM3134432v1	Paenibacillus larvae
GCF_031924385.1	ASM3192438v1	Paenibacillus larvae
GCF_032911425.1	AHL_Pla_H2S1	Paenibacillus larvae
GCF_032911405.1	AHL_Pla_Koro	Paenibacillus larvae
GCF_032911465.1	AHL_Pla_Br08	Paenibacillus larvae
GCF_046244875.1	ASM4624487v1	Paenibacillus larvae
GCF_000988145.1	ASM98814v1	Paenibacillus larvae
GCF_026797495.1	ASM2679749v1	Paenibacillus larvae
GCF_026794225.1	ASM2679422v1	Paenibacillus larvae
GCF_026797555.1	ASM2679755v1	Paenibacillus larvae
GCF_026786795.1	ASM2678679v1	Paenibacillus larvae
GCF_026794195.1	ASM2679419v1	Paenibacillus larvae
GCF_026797515.1	ASM2679751v1	Paenibacillus larvae
GCF_026797525.1	ASM2679752v1	Paenibacillus larvae
GCF_026797565.1	ASM2679756v1	Paenibacillus larvae
GCF_026794255.1	ASM2679425v1	Paenibacillus larvae
GCF_026797775.1	ASM2679777v1	Paenibacillus larvae
GCF_035803775.1	ASM3580377v1	Paenibacillus larvae
GCF_026786745.1	ASM2678674v1	Paenibacillus larvae
GCF_035803955.1	ASM3580395v1	Paenibacillus larvae
GCF_026787005.1	ASM2678700v1	Paenibacillus larvae
GCF_026797695.1	ASM2679769v1	Paenibacillus larvae
GCF_026797715.1	ASM2679771v1	Paenibacillus larvae
GCF_026797375.1	ASM2679737v1	Paenibacillus larvae
GCF_015912845.1	ASM1591284v1	Paenibacillus larvae
GCF_026794035.1	ASM2679403v1	Paenibacillus larvae
GCF_026793995.1	ASM2679399v1	Paenibacillus larvae
GCF_026794005.1	ASM2679400v1	Paenibacillus larvae
GCF_031924305.1	ASM3192430v1	Paenibacillus larvae
GCF_047786425.1	ASM4778642v1	Paenibacillus larvae
GCF_047786385.1	ASM4778638v1	Paenibacillus larvae
GCF_037907125.1	ASM3790712v1	Paenibacillus larvae
GCF_047786405.1	ASM4778640v1	Paenibacillus larvae
GCF_031923725.1	ASM3192372v1	Paenibacillus larvae
GCF_031923765.1	ASM3192376v1	Paenibacillus larvae
GCF_031924245.1	ASM3192424v1	Paenibacillus larvae
GCF_028993845.1	ASM2899384v1	Paenibacillus larvae subsp. larvae
GCF_028993895.1	ASM2899389v1	Paenibacillus larvae subsp. larvae
GCF_028993745.1	ASM2899374v1	Paenibacillus larvae subsp. larvae
GCF_028993725.1	ASM2899372v1	Paenibacillus larvae subsp. larvae
GCF_029530385.1	ASM2953038v1	Paenibacillus larvae subsp. larvae
GCF_028993735.1	ASM2899373v1	Paenibacillus larvae subsp. larvae
GCF_028993755.1	ASM2899375v1	Paenibacillus larvae subsp. larvae
GCF_028993905.1	ASM2899390v1	Paenibacillus larvae subsp. larvae
GCF_000511115.1	ASM51111v1	Paenibacillus larvae subsp. larvae DSM 25719
GCF_000187665.3	ASM18766v4	Paenibacillus larvae subsp. larvae B-3650
GCF_010894335.1	ASM1089433v1	Paenibacillus elgii
GCF_036987195.1	ASM3698719v1	Paenibacillus elgii
GCF_023713805.1	ASM2371380v1	Paenibacillus elgii
GCF_003057575.1	ASM305757v1	Paenibacillus elgii
GCF_001619725.1	ASM161972v1	Paenibacillus elgii
GCF_010686645.1	ASM1068664v1	Paenibacillus elgii
GCF_022343625.1	ASM2234362v1	Paenibacillus mucilaginosus
GCF_000213315.1	ASM21331v1	Paenibacillus elgii B69
GCF_039832095.1	ASM3983209v1	Paenibacillus amylolyticus
GCF_039832045.1	ASM3983204v1	Paenibacillus amylolyticus
GCF_001570725.1	ASM157072v1	Paenibacillus amylolyticus
GCF_004358835.1	ASM435883v1	Paenibacillus amylolyticus
GCF_045370925.1	ASM4537092v1	Paenibacillus amylolyticus
GCF_001956035.1	ASM195603v1	Paenibacillus amylolyticus
GCF_023516485.1	ASM2351648v1	Paenibacillus amylolyticus
GCF_900095775.1	NA	Paenibacillus amylolyticus
GCF_001956175.1	ASM195617v1	Paenibacillus amylolyticus
GCF_001955995.1	ASM195599v1	Paenibacillus amylolyticus
GCF_040513715.1	ASM4051371v1	Paenibacillus amylolyticus
GCF_003719335.1	ASM371933v1	Paenibacillus amylolyticus
GCF_031455915.1	ASM3145591v1	Paenibacillus amylolyticus
GCF_001956055.1	ASM195605v1	Paenibacillus amylolyticus
GCF_026794105.1	ASM2679410v1	Paenibacillus alvei
GCF_026768265.1	ASM2676826v1	Paenibacillus alvei
GCF_026797075.1	ASM2679707v1	Paenibacillus alvei
GCF_015845705.1	ASM1584570v1	Paenibacillus alvei
GCF_026797055.1	ASM2679705v1	Paenibacillus alvei
GCF_015845605.1	ASM1584560v1	Paenibacillus alvei
GCF_026786845.1	ASM2678684v1	Paenibacillus alvei
GCF_026797725.1	ASM2679772v1	Paenibacillus alvei
GCF_026797755.1	ASM2679775v1	Paenibacillus alvei
GCF_035803975.1	ASM3580397v1	Paenibacillus alvei
GCF_026797385.1	ASM2679738v1	Paenibacillus alvei
GCF_026797655.1	ASM2679765v1	Paenibacillus alvei
GCF_011009465.1	ASM1100946v1	Paenibacillus alvei
GCF_026797595.1	ASM2679759v1	Paenibacillus alvei
GCF_013116635.1	ASM1311663v1	Paenibacillus alvei
GCF_026794095.1	ASM2679409v1	Paenibacillus alvei
GCF_000442555.1	CFSAN001086_1.0	Paenibacillus alvei TS-15
GCF_000442535.1	CFSAN001085_1.0	Paenibacillus alvei A6-6i-x
GCF_945318275.1	DSM_7262	Paenibacillus thiaminolyticus
GCF_042714045.1	ASM4271404v1	Paenibacillus dendritiformis
GCF_007066225.2	IPM_PthMbale_MinION	Paenibacillus thiaminolyticus
GCF_900454555.1	57566_C02	Paenibacillus thiaminolyticus
GCF_037152775.1	ASM3715277v1	Paenibacillus illinoisensis
GCF_023714005.1	ASM2371400v1	Paenibacillus illinoisensis
GCF_042851975.1	ASM4285197v1	Paenibacillus illinoisensis
GCF_044770055.1	ASM4477005v1	Paenibacillus illinoisensis
GCF_037144455.1	ASM3714445v1	Paenibacillus illinoisensis
GCF_037152715.1	ASM3715271v1	Paenibacillus illinoisensis
GCF_004358805.1	ASM435880v1	Paenibacillus dendritiformis
GCF_003224455.1	ASM322445v1	Paenibacillus illinoisensis
GCF_019748775.1	ASM1974877v1	Paenibacillus illinoisensis
GCF_018403045.1	ASM1840304v1	Paenibacillus dendritiformis
GCF_902387705.1	UHGG_MGYG-HGUT-02490	Paenibacillus thiaminolyticus
GCF_026797215.1	ASM2679721v1	Paenibacillus thiaminolyticus
GCF_003591545.1	ASM359154v1	Paenibacillus thiaminolyticus
GCF_026797235.1	ASM2679723v1	Paenibacillus thiaminolyticus
GCF_045503955.1	ASM4550395v1	Paenibacillus dendritiformis
GCF_026797675.1	ASM2679767v1	Paenibacillus thiaminolyticus
GCF_026797155.1	ASM2679715v1	Paenibacillus thiaminolyticus
GCF_026797175.1	ASM2679717v1	Paenibacillus thiaminolyticus
GCF_026797195.1	ASM2679719v1	Paenibacillus thiaminolyticus
GCF_026797135.1	ASM2679713v1	Paenibacillus thiaminolyticus
GCF_035803675.1	ASM3580367v1	Paenibacillus thiaminolyticus
GCF_026797295.1	ASM2679729v1	Paenibacillus thiaminolyticus
GCF_026797255.1	ASM2679725v1	Paenibacillus thiaminolyticus
GCF_026797265.1	ASM2679726v1	Paenibacillus thiaminolyticus
GCF_035803635.1	ASM3580363v1	Paenibacillus thiaminolyticus
GCF_026797315.1	ASM2679731v1	Paenibacillus thiaminolyticus
GCF_026794135.1	ASM2679413v1	Paenibacillus thiaminolyticus
GCF_003243025.1	ASM324302v1	Paenibacillus dendritiformis
GCF_012272915.1	ASM1227291v1	Paenibacillus dendritiformis
GCF_015845845.1	ASM1584584v1	Paenibacillus dendritiformis
GCF_013266915.1	ASM1326691v1	Paenibacillus dendritiformis
GCF_018403065.1	ASM1840306v1	Paenibacillus dendritiformis
GCF_042883785.1	ASM4288378v1	Paenibacillus chitinolyticus
GCF_019192775.1	ASM1919277v1	Paenibacillus chitinolyticus
GCF_042672125.1	ASM4267212v1	Paenibacillus chitinolyticus
GCF_042790575.1	ASM4279057v1	Paenibacillus chitinolyticus
GCF_042790215.1	ASM4279021v1	Paenibacillus chitinolyticus
GCF_023715465.1	ASM2371546v1	Paenibacillus macerans
GCF_042266545.1	ASM4226654v1	Paenibacillus chitinolyticus
GCF_042731215.1	ASM4273121v1	Paenibacillus chitinolyticus
GCF_033238625.1	ASM3323862v1	Paenibacillus chitinolyticus
GCF_026797095.1	ASM2679709v1	Paenibacillus chitinolyticus
GCF_018403165.1	ASM1840316v1	Paenibacillus macerans
GCF_009725145.1	ASM972514v1	Paenibacillus macerans
GCF_001546065.1	ASM154606v1	Paenibacillus riograndensis
GCF_965139965.1	CIP110636	Paenibacillus macerans
GCF_027684825.1	ASM2768482v1	Paenibacillus macerans
GCF_042799855.1	ASM4279985v1	Paenibacillus chitinolyticus
GCF_035804135.1	ASM3580413v1	Paenibacillus macerans
GCF_035804015.1	ASM3580401v1	Paenibacillus chitinolyticus
GCF_035803895.1	ASM3580389v1	Paenibacillus macerans
GCF_026786785.1	ASM2678678v1	Paenibacillus macerans
GCF_035803935.1	ASM3580393v1	Paenibacillus macerans
GCF_036225525.1	ASM3622552v1	Paenibacillus macerans
GCF_044742025.1	ASM4474202v1	Paenibacillus taichungensis
GCF_031583975.1	ASM3158397v1	Paenibacillus taichungensis
GCF_047246865.1	ASM4724686v1	Paenibacillus taichungensis
GCF_042270445.1	ASM4227044v1	Paenibacillus taichungensis
GCF_003287275.1	ASM328727v1	Paenibacillus taichungensis
GCF_003201335.1	ASM320133v1	Paenibacillus taichungensis
GCF_035803535.1	ASM3580353v1	Paenibacillus taichungensis
GCF_965136425.1	CIP110615T	Paenibacillus taichungensis
GCF_035803595.1	ASM3580359v1	Paenibacillus taichungensis
GCF_002264305.1	ASM226430v1	Paenibacillus taichungensis
GCF_040719345.1	ASM4071934v1	Paenibacillus pabuli
GCF_001633025.1	ASM163302v1	Paenibacillus glucanolyticus
GCF_039831995.1	ASM3983199v1	Paenibacillus pabuli
GCF_023715145.1	ASM2371514v1	Paenibacillus glycanilyticus
GCF_042882305.1	ASM4288230v1	Paenibacillus glucanolyticus
GCF_023715725.1	ASM2371572v1	Paenibacillus pasadenensis
GCF_009377295.1	ASM937729v1	Paenibacillus glucanolyticus
GCF_003182535.1	ASM318253v1	Paenibacillus pabuli
GCF_030161375.1	ASM3016137v1	Paenibacillus glycanilyticus
GCF_003259455.1	ASM325945v1	Paenibacillus pabuli
GCF_042720675.1	ASM4272067v1	Paenibacillus glucanolyticus
GCF_040946265.1	ASM4094626v1	Paenibacillus glucanolyticus
GCF_035803915.1	ASM3580391v1	Paenibacillus pabuli
GCF_042869215.1	ASM4286921v1	Paenibacillus glucanolyticus
GCF_044458165.1	ASM4445816v1	Paenibacillus glucanolyticus
GCF_037907165.1	ASM3790716v1	Paenibacillus glucanolyticus
GCF_042261905.1	ASM4226190v1	Paenibacillus glucanolyticus
GCF_033239685.1	ASM3323968v1	Paenibacillus glycanilyticus
GCF_001955865.1	ASM195586v1	Paenibacillus glucanolyticus
GCF_024168755.1	ASM2416875v1	Paenibacillus xylanexedens
GCF_007679255.1	ASM767925v1	Paenibacillus xylanexedens
GCF_007676705.1	ASM767670v1	Paenibacillus xylanexedens
GCF_007680605.1	ASM768060v1	Paenibacillus xylanexedens
GCF_003833245.1	ASM383324v1	Paenibacillus xylanexedens
GCF_021733715.1	ASM2173371v1	Paenibacillus xylanexedens
GCF_001955555.1	ASM195555v1	Paenibacillus odorifer
GCF_023195625.1	ASM2319562v1	Paenibacillus odorifer
GCF_047246825.1	ASM4724682v1	Paenibacillus xylanilyticus
GCF_035803855.1	ASM3580385v1	Paenibacillus kribbensis
GCF_001955495.1	ASM195549v1	Paenibacillus odorifer
GCF_019749275.1	ASM1974927v1	Paenibacillus xylanexedens
GCF_007679855.1	ASM767985v1	Paenibacillus xylanexedens
GCF_031455095.1	ASM3145509v1	Paenibacillus qinlingensis
GCF_003428495.1	ASM342849v1	Paenibacillus jamilae
GCF_001955545.1	ASM195554v1	Paenibacillus odorifer
GCF_001705305.1	ASM170530v1	Paenibacillus kribbensis
GCF_001954375.1	ASM195437v1	Paenibacillus odorifer
GCF_007680105.1	ASM768010v1	Paenibacillus xylanexedens
GCF_001954445.1	ASM195444v1	Paenibacillus odorifer
GCF_001954495.1	ASM195449v1	Paenibacillus odorifer
GCF_005403365.1	ASM540336v1	Paenibacillus naphthalenovorans
GCF_013204845.1	ASM1320484v1	Paenibacillus qinlingensis
GCF_002161865.1	ASM216186v1	Paenibacillus apiarius
GCF_024158745.1	ASM2415874v1	Paenibacillus tyrfis
GCF_900188505.1	SUK123	Paenibacillus tyrfis
GCF_001954665.1	ASM195466v1	Paenibacillus odorifer
GCF_027925525.1	ASM2792552v1	Paenibacillus tyrfis
GCF_001954515.1	ASM195451v1	Paenibacillus odorifer
GCF_001954455.1	ASM195445v1	Paenibacillus odorifer
GCF_001954295.1	ASM195429v1	Paenibacillus odorifer
GCF_001954535.1	ASM195453v1	Paenibacillus odorifer
GCF_001955755.1	ASM195575v1	Paenibacillus odorifer
GCF_026797605.1	ASM2679760v1	Paenibacillus apiarius
GCF_001954615.1	ASM195461v1	Paenibacillus odorifer
GCF_026797815.1	ASM2679781v1	Paenibacillus apiarius
GCF_035803575.1	ASM3580357v1	Paenibacillus odorifer
GCF_001954585.1	ASM195458v1	Paenibacillus odorifer
GCF_001954675.1	ASM195467v1	Paenibacillus odorifer
GCF_001954655.1	ASM195465v1	Paenibacillus odorifer
GCF_026797455.1	ASM2679745v1	Paenibacillus apiarius
GCF_026797635.1	ASM2679763v1	Paenibacillus apiarius
GCF_035803695.1	ASM3580369v1	Paenibacillus apiarius
GCF_048595325.1	ASM4859532v1	Paenibacillus apiarius
GCF_035803615.1	ASM3580361v1	Paenibacillus odorifer
GCF_035803655.1	ASM3580365v1	Paenibacillus apiarius
GCF_001954365.1	ASM195436v1	Paenibacillus odorifer
GCF_001955835.1	ASM195583v1	Paenibacillus odorifer
GCF_001954425.1	ASM195442v1	Paenibacillus odorifer
GCF_001954595.1	ASM195459v1	Paenibacillus odorifer
GCF_001955765.1	ASM195576v1	Paenibacillus odorifer
GCF_001955775.1	ASM195577v1	Paenibacillus odorifer
GCF_001954285.1	ASM195428v1	Paenibacillus odorifer
GCF_026794215.1	ASM2679421v1	Paenibacillus apiarius
GCF_001954505.1	ASM195450v1	Paenibacillus odorifer
GCF_001954575.1	ASM195457v1	Paenibacillus odorifer
GCF_001954345.1	ASM195434v1	Paenibacillus odorifer
GCF_007673435.1	ASM767343v1	Paenibacillus xylanexedens
GCF_001955845.1	ASM195584v1	Paenibacillus odorifer
GCF_001955785.1	ASM195578v1	Paenibacillus odorifer
GCF_001619755.1	ASM161975v1	Paenibacillus jamilae
GCF_026794075.1	ASM2679407v1	Paenibacillus apiarius
GCF_965139975.1	CIP110619T	Paenibacillus xylanexedens
GCF_002264345.1	ASM226434v1	Paenibacillus odorifer
GCF_001955595.1	ASM195559v1	Paenibacillus odorifer
GCF_023713885.1	ASM2371388v1	Paenibacillus lautus
GCF_018403145.1	ASM1840314v1	Paenibacillus lautus
GCF_002407025.1	ASM240702v1	Paenibacillus lautus
GCF_018403125.1	ASM1840312v1	Paenibacillus lautus
GCF_001955975.1	ASM195597v1	Paenibacillus lautus
GCF_018917385.1	ASM1891738v1	Paenibacillus lautus
GCF_035804095.1	ASM3580409v1	Paenibacillus lautus
GCF_036620705.1	ASM3662070v1	Paenibacillus lautus
GCF_036620695.1	ASM3662069v1	Paenibacillus lautus
GCF_019641495.1	ASM1964149v1	Paenibacillus lautus
GCF_035804115.1	ASM3580411v1	Paenibacillus lautus
GCF_044903325.1	ASM4490332v1	Paenibacillus lautus
GCF_035803875.1	ASM3580387v1	Paenibacillus lautus
GCF_035726505.1	ASM3572650v1	Paenibacillus chondroitinus
GCF_030519515.1	ASM3051951v1	Paenibacillus ehimensis
GCF_035803805.1	ASM3580380v1	Paenibacillus ehimensis
GCF_000612225.1	PaeEhi1.0	Paenibacillus ehimensis A2
GCF_045369545.1	ASM4536954v1	Paenibacillus barengoltzii
GCF_900177265.1	IMG-taxon 2528768208 annotated assembly	Paenibacillus barengoltzii J12
GCF_900177285.1	IMG-taxon 2528768219 annotated assembly	Paenibacillus barengoltzii
GCF_036762955.1	ASM3676295v1	Paenibacillus barengoltzii
GCF_035814075.1	ASM3581407v1	Paenibacillus barengoltzii
GCF_000520695.1	s7	Paenibacillus massiliensis T7
GCF_018917465.1	ASM1891746v1	Paenibacillus barcinonensis
GCF_030812425.1	ASM3081242v1	Paenibacillus anaericanus
GCF_900188525.1	PRJEB5951	Paenibacillus aquistagni
GCF_030676815.1	ASM3067681v1	Paenibacillus ottowii
GCF_035853635.1	ASM3585363v1	Paenibacillus ottowii
GCF_012926515.1	ASM1292651v1	Paenibacillus aquistagni
GCF_019748915.1	ASM1974891v1	Paenibacillus typhae
GCF_030812855.1	ASM3081285v1	Paenibacillus wynnii
GCF_011605705.1	ASM1160570v1	Paenibacillus aceris
GCF_965139925.1	CIP110618T	Paenibacillus typhae
GCF_027665165.1	ASM2766516v1	Paenibacillus timonensis
GCF_003112455.1	ASM311245v1	Paenibacillus agaridevorans
GCF_023712785.1	ASM2371278v1	Paenibacillus lactis
GCF_018403105.1	ASM1840310v1	Paenibacillus lactis
GCF_035803715.1	ASM3580371v1	Paenibacillus macquariensis
GCF_008271705.1	ASM827170v1	Paenibacillus terrae
GCF_042741985.1	ASM4274198v1	Paenibacillus lactis
GCF_965137565.1	CIP111701	Paenibacillus lactis
GCF_042745195.1	ASM4274519v1	Paenibacillus lactis
GCF_042741825.1	ASM4274182v1	Paenibacillus lactis
GCF_042891485.1	ASM4289148v1	Paenibacillus lactis
GCF_042745935.1	ASM4274593v1	Paenibacillus lactis
GCF_042872635.1	ASM4287263v1	Paenibacillus lactis
GCF_042717175.1	ASM4271717v1	Paenibacillus lactis
GCF_042891405.1	ASM4289140v1	Paenibacillus lactis
GCF_000943545.1	ASM94354v1	Paenibacillus terrae
GCF_035803795.1	ASM3580379v1	Paenibacillus graminis
GCF_005217525.1	ASM521752v1	Paenibacillus terrae
GCF_037907205.1	ASM3790720v1	Paenibacillus graminis
GCF_007680025.1	ASM768002v1	Paenibacillus terrae HPL-003
GCF_000230915.1	ASM23091v1	Paenibacillus lactis 154
GCF_902374655.1	MGYG-HGUT-01404	Paenibacillus senegalensis
GCF_035803835.1	ASM3580383v1	Paenibacillus alginolyticus
GCF_026797355.1	ASM2679735v1	Paenibacillus alginolyticus
GCF_026797395.1	ASM2679739v1	Paenibacillus alginolyticus
GCF_030348445.1	ASM3034844v1	Paenibacillus silvae
GCF_040545415.1	ASM4054541v1	Paenibacillus favisporus
GCF_030812415.1	ASM3081241v1	Paenibacillus harenae
GCF_001956185.1	ASM195618v1	Paenibacillus rhizosphaerae
GCF_030812495.1	ASM3081249v1	Paenibacillus harenae
GCF_035803755.1	ASM3580375v1	Paenibacillus favisporus
GCF_023148055.1	ASM2314805v1	Paenibacillus silvae
GCF_965139985.1	CIP110616T	Paenibacillus tarimensis
GCF_023147275.1	ASM2314727v1	Paenibacillus silvae
GCF_023149095.1	ASM2314909v1	Paenibacillus silvae
GCF_965137145.1	CIP110988T	Paenibacillus lupini
GCF_003248275.1	ASM324827v1	Paenibacillus silvae
GCF_006864285.1	ASM686428v1	Paenibacillus popilliae
GCF_038002185.1	ASM3800218v1	Paenibacillus sp. FSL H7-0331
GCF_038000305.1	ASM3800030v1	Paenibacillus sp. FSL H8-0034
GCF_030817275.1	ASM3081727v1	Paenibacillus sp. V4I7
GCF_038000205.1	ASM3800020v1	Paenibacillus sp. FSL R10-2771
GCF_030817215.1	ASM3081721v1	Paenibacillus sp. V4I3
GCF_030817255.1	ASM3081725v1	Paenibacillus sp. V4I5
GCF_030817295.1	ASM3081729v1	Paenibacillus sp. V4I9
GCF_038002245.1	ASM3800224v1	Paenibacillus sp. FSL R7-0128
GCF_038002865.1	ASM3800286v1	Paenibacillus sp. FSL H3-0321
GCF_038000365.1	ASM3800036v1	Paenibacillus sp. FSL R7-0333
GCF_038002805.1	ASM3800280v1	Paenibacillus sp. FSL H3-0333
GCF_038007405.1	ASM3800740v1	Paenibacillus sp. FSL M7-1046
GCF_038009325.1	ASM3800932v1	Paenibacillus sp. FSL L8-0708
GCF_038004445.1	ASM3800444v1	Paenibacillus sp. FSL R7-0312
GCF_038002345.1	ASM3800234v1	Paenibacillus sp. FSL M7-0420
GCF_038009085.1	ASM3800908v1	Paenibacillus sp. FSL R7-0210
GCF_038002225.1	ASM3800222v1	Paenibacillus sp. FSL R7-0204
GCF_038009025.1	ASM3800902v1	Paenibacillus sp. FSL R7-0297
GCF_040546645.1	ASM4054664v1	Paenibacillus sp. OAE614
GCF_038005345.1	ASM3800534v1	Paenibacillus sp. FSL H8-0122
GCF_038004305.1	ASM3800430v1	Paenibacillus sp. FSL L8-0506
GCF_038006245.1	ASM3800624v1	Paenibacillus sp. FSL R5-0908
GCF_038069685.1	ASM3806968v1	Paenibacillus sp. FSL L8-0463
GCF_038002825.1	ASM3800282v1	Paenibacillus sp. FSL H8-0048
GCF_038008625.1	ASM3800862v1	Paenibacillus sp. FSL L8-0470
GCF_038008055.1	ASM3800805v1	Paenibacillus sp. FSL R5-0527
GCF_047238105.1	ASM4723810v1	Paenibacillus sp. 1P07SE
GCF_038009285.1	ASM3800928v1	Paenibacillus sp. FSL R5-0378
GCF_038004505.1	ASM3800450v1	Paenibacillus sp. FSL R7-0048
GCF_038002525.1	ASM3800252v1	Paenibacillus sp. FSL K6-4396
GCF_038004585.1	ASM3800458v1	Paenibacillus sp. FSL R5-0475
GCF_038003765.1	ASM3800376v1	Paenibacillus sp. FSL H7-0714
GCF_038069665.1	ASM3806966v1	Paenibacillus sp. FSL L8-0696
GCF_024159265.1	ASM2415926v1	Paenibacillus sp. 1781tsa1
GCF_038008085.1	ASM3800808v1	Paenibacillus sp. FSL P4-0288
GCF_038003225.1	ASM3800322v1	Paenibacillus sp. FSL M7-0656
GCF_038004105.1	ASM3800410v1	Paenibacillus sp. FSL L8-0323
GCF_030815985.1	ASM3081598v1	Paenibacillus sp. W2I17
GCF_038003685.1	ASM3800368v1	Paenibacillus sp. FSL M7-0547
GCF_038002845.1	ASM3800284v1	Paenibacillus sp. FSL F4-0122
GCF_030816325.1	ASM3081632v1	Paenibacillus sp. W4I10
GCF_038020215.1	ASM3802021v1	Paenibacillus sp. FSL F4-0087
GCF_038003885.1	ASM3800388v1	Paenibacillus sp. FSL R10-2788
GCF_038003195.1	ASM3800319v1	Paenibacillus sp. FSL M7-1414
GCF_038050215.1	ASM3805021v1	Paenibacillus sp. FSL H8-0104
GCF_038002725.1	ASM3800272v1	Paenibacillus sp. FSL H7-0323
GCF_038003865.1	ASM3800386v1	Paenibacillus sp. FSL R10-2791
GCF_038000345.1	ASM3800034v1	Paenibacillus sp. FSL E2-8871
GCF_038004605.1	ASM3800460v1	Paenibacillus sp. FSL P4-0502
GCF_038003695.1	ASM3800369v1	Paenibacillus sp. FSL L8-0494
GCF_038004965.1	ASM3800496v1	Paenibacillus sp. FSL R5-0876
GCF_038004565.1	ASM3800456v1	Paenibacillus sp. FSL R5-0473
GCF_024159105.1	ASM2415910v1	Paenibacillus polysaccharolyticus
GCF_038008265.1	ASM3800826v1	Paenibacillus sp. FSL K6-2859
GCF_038000135.1	ASM3800013v1	Paenibacillus sp. FSL F4-0236
GCF_038003945.1	ASM3800394v1	Paenibacillus sp. FSL R10-2779
GCF_038050135.1	ASM3805013v1	Paenibacillus sp. FSL L8-0493
GCF_038005365.1	ASM3800536v1	Paenibacillus sp. FSL H8-0315
GCF_038003345.1	ASM3800334v1	Paenibacillus sp. FSL K6-3166
GCF_037026565.1	ASM3702656v1	Paenibacillus polysaccharolyticus
GCF_038000415.1	ASM3800041v1	Paenibacillus sp. FSL R7-0198
GCF_038003785.1	ASM3800378v1	Paenibacillus sp. FSL W8-0919
GCF_040546835.1	ASM4054683v1	Paenibacillus sp. PvP094
GCF_038008565.1	ASM3800856v1	Paenibacillus sp. FSL F4-0125
GCF_038004085.1	ASM3800408v1	Paenibacillus sp. FSL L8-0499
GCF_038005125.1	ASM3800512v1	Paenibacillus sp. FSL K6-2862
GCF_038004485.1	ASM3800448v1	Paenibacillus sp. FSL R7-0026
GCF_038050475.1	ASM3805047v1	Paenibacillus sp. FSL K6-1566
GCF_038000245.1	ASM3800024v1	Paenibacillus sp. FSL R10-2736
GCF_038000235.1	ASM3800023v1	Paenibacillus sp. FSL R10-2199
GCF_038002565.1	ASM3800256v1	Paenibacillus sp. FSL K6-1558
GCF_038002385.1	ASM3800238v1	Paenibacillus sp. FSL K6-1230
GCF_038004945.1	ASM3800494v1	Paenibacillus sp. FSL M7-0802
GCF_038005525.1	ASM3800552v1	Paenibacillus sp. FSL K6-2524
GCF_038008505.1	ASM3800850v1	Paenibacillus sp. FSL H7-0735
GCF_038002545.1	ASM3800254v1	Paenibacillus sp. FSL K6-2393
GCF_038004655.1	ASM3800465v1	Paenibacillus sp. FSL M7-1455
GCF_017833155.1	ASM1783315v1	Paenibacillus sp. PvR133
GCF_038006885.1	ASM3800688v1	Paenibacillus sp. FSL R7-0302
GCF_038007325.1	ASM3800732v1	Paenibacillus sp. FSL P4-0127
GCF_038007385.1	ASM3800738v1	Paenibacillus sp. FSL M8-0228
GCF_038008995.1	ASM3800899v1	Paenibacillus sp. FSL W8-0439
GCF_038009565.1	ASM3800956v1	Paenibacillus sp. FSL L8-0689
GCF_038008125.1	ASM3800812v1	Paenibacillus sp. FSL L8-0663
GCF_001049835.1	Mc5Re-14_upgraded	Paenibacillus sp. Mc5Re-14
GCF_038009145.1	ASM3800914v1	Paenibacillus sp. FSL R5-0923
GCF_038009305.1	ASM3800930v1	Paenibacillus sp. FSL P4-0113
GCF_038006265.1	ASM3800626v1	Paenibacillus sp. FSL L8-0641
GCF_038008165.1	ASM3800816v1	Paenibacillus sp. FSL L8-0644
GCF_038002365.1	ASM3800236v1	Paenibacillus sp. FSL P4-0338
GCF_900104695.1	IMG-taxon 2690316367 annotated assembly	Paenibacillus sp. GP183
GCF_038003485.1	ASM3800348v1	Paenibacillus sp. FSL H7-0703
GCF_038002205.1	ASM3800220v1	Paenibacillus sp. FSL R7-0340
GCF_027923405.1	ASM2792340v1	Paenibacillus sp. YYML68
GCF_030846225.1	ASM3084622v1	Paenibacillus sp. GD4
GCF_038004625.1	ASM3800462v1	Paenibacillus sp. FSL P4-0184
GCF_017832315.1	ASM1783231v1	Paenibacillus sp. PvP091
GCF_017833255.1	ASM1783325v1	Paenibacillus sp. PvR098
GCF_017876935.1	ASM1787693v1	Paenibacillus sp. PvP052
GCF_001996445.1	ASM199644v1	Paenibacillus ihbetae
GCF_002803325.1	ASM280332v1	Paenibacillus sp. GM2FR
GCF_038009045.1	ASM3800904v1	Paenibacillus sp. FSL R7-0331
GCF_038009265.1	ASM3800926v1	Paenibacillus sp. FSL P2-0536
GCF_038008545.1	ASM3800854v1	Paenibacillus sp. FSL H3-0319
GCF_023714445.1	ASM2371444v1	Paenibacillus cellulositrophicus
GCF_001029205.1	ASM102920v1	Paenibacillus sp. VT-400
GCF_038004245.1	ASM3800424v1	Paenibacillus sp. FSL W7-1287
GCF_900101225.1	IMG-taxon 2690315662 annotated assembly	Paenibacillus sp. CF095
GCF_043195395.1	ASM4319539v1	Paenibacillus sp. 843
GCF_900110055.1	IMG-taxon 2690315677 annotated assembly	Paenibacillus sp. OK076
GCF_038009185.1	ASM3800918v1	Paenibacillus sp. FSL R5-0407
GCF_038002305.1	ASM3800230v1	Paenibacillus sp. FSL R5-0887
GCF_031844205.1	ASM3184420v1	Paenibacillus sp. RRE4
GCF_038002265.1	ASM3800226v1	Paenibacillus sp. FSL R7-0179
GCF_900116125.1	IMG-taxon 2690315656 annotated assembly	Paenibacillus sp. BC26
GCF_038004525.1	ASM3800452v1	Paenibacillus sp. FSL R5-0914
GCF_038007865.1	ASM3800786v1	Paenibacillus sp. FSL M7-0134
GCF_018403225.1	ASM1840322v1	Paenibacillus sp. J23TS9
GCF_047200555.1	ASM4720055v1	Paenibacillus sp. MB22_1
GCF_038006765.1	ASM3800676v1	Paenibacillus sp. FSL H7-0756
GCF_038008105.1	ASM3800810v1	Paenibacillus sp. FSL L8-0709
GCF_001659845.1	gpAD87_02162016	Paenibacillus sp. AD87
GCF_038008045.1	ASM3800804v1	Paenibacillus sp. FSL P2-0173
GCF_902375825.1	MGYG-HGUT-01525	Paenibacillus rubinfantis
GCF_029893745.1	ASM2989374v1	Paenibacillus sp. PastF-4
GCF_022180385.2	ASM2218038v2	Paenibacillus sp. L3-i20
GCF_003386155.1	ASM338615v1	Paenibacillus sp. VMFN-D1
GCF_030487755.1	ASM3048775v1	Paenibacillus sp. 11B
GCF_029893505.1	ASM2989350v1	Paenibacillus sp. PastH-4
GCF_001955535.1	ASM195553v1	Paenibacillus sp. FSL H7-0326
GCF_040546495.1	ASM4054649v1	Paenibacillus sp. DS2363
GCF_000374185.1	ASM37418v1	Paenibacillus sp. HW567
GCF_018403265.1	ASM1840326v1	Paenibacillus sp. J31TS4
GCF_040676435.1	ASM4067643v1	Paenibacillus sp. LPE1-1-1.1
GCF_037147795.1	ASM3714779v1	Paenibacillus sp. MMO-177
GCF_902375865.1	MGYG-HGUT-01526	Paenibacillus senegalimassiliensis
GCF_023714095.1	ASM2371409v1	Paenibacillus sp. MER 99-2
GCF_003591485.1	ASM359148v1	Paenibacillus sp. 1011MAR3C5
GCF_900107875.1	IMG-taxon 2603880220 annotated assembly	Paenibacillus sp. 276b
GCF_023714245.1	ASM2371424v1	Paenibacillus lutimineralis
GCF_023715385.1	ASM2371538v1	Paenibacillus motobuensis
GCF_902375655.1	MGYG-HGUT-01514	Paenibacillus ihumii
GCF_016019935.1	ASM1601993v1	Paenibacillus sp. GSMTC-2017
GCF_900116105.1	IMG-taxon 2636416067 annotated assembly	Paenibacillus sp. 453mf
GCF_044907935.1	ASM4490793v1	Paenibacillus sp. RC21
GCF_031455635.1	ASM3145563v1	Paenibacillus sp. 2003
GCF_900156355.1	IMG-taxon 2710264754 annotated assembly	Paenibacillus sp. RU4T
GCF_900155905.1	IMG-taxon 2710264755 annotated assembly	Paenibacillus sp. RU4X
GCF_900111565.1	IMG-taxon 2600255286 annotated assembly	Paenibacillus sp. NFR01
GCF_018333355.1	ASM1833335v1	Paenibacillus cineris
GCF_007666615.1	ASM766661v1	Paenibacillus sp. Y412MC10
GCF_900143165.1	IMG-taxon 2616644976 annotated assembly	Paenibacillus sp. ov031
GCF_018403205.1	ASM1840320v1	Paenibacillus sp. J22TS3
GCF_007673455.1	ASM767345v1	Paenibacillus sp. Y412MC10
GCF_002975315.1	ASM297531v1	Paenibacillus sp. MYb63
GCF_041953985.1	ASM4195398v1	Paenibacillus sp. CR_12
GCF_007674065.1	ASM767406v1	Paenibacillus sp. Y412MC10
GCF_024213315.1	ASM2421331v1	Paenibacillus sp. A3M_27_13
GCF_900101205.1	IMG-taxon 2684623002 annotated assembly	Paenibacillus sp. OK060
GCF_024213605.1	ASM2421360v1	Paenibacillus sp. CH40
GCF_038005565.1	ASM3800556v1	Paenibacillus sp. FSL R10-2748
GCF_036864815.1	ASM3686481v1	Paenibacillus sp. A14
GCF_011066115.1	ASM1106611v1	Paenibacillus sp. EKM212P
GCF_011800705.1	ASM1180070v1	Paenibacillus sp. EKM11P
GCF_948329825.1	JJ-100	Paenibacillus sp. JJ-100
GCF_042796655.1	ASM4279665v1	Paenibacillus sp. NPDC057886
GCF_002979235.1	ASM297923v1	Paenibacillus sp. MYb67
GCF_029522175.1	ASM2952217v1	Paenibacillus sp. P2(2022)
GCF_042723305.1	ASM4272330v1	Paenibacillus sp. NPDC058367
GCF_029893985.1	ASM2989398v1	Paenibacillus sp. PastH-3
GCF_042714055.1	ASM4271405v1	Paenibacillus lentus
GCF_022346995.1	ASM2234699v1	Paenibacillus sp. ACRRY
GCF_014842675.1	ASM1484267v1	Paenibacillus sp. CFBP 13594
GCF_024733555.1	ASM2473355v1	Paenibacillus sp. SC116
GCF_022346885.1	ASM2234688v1	Paenibacillus sp. ACRRX
GCF_007673015.1	ASM767301v1	Paenibacillus sp. Y412MC10
GCF_002257645.1	ASM225764v1	Paenibacillus sp. XY044
GCF_030226685.1	ASM3022668v1	Paenibacillus sp. UMB4589-SE434
GCF_031082375.1	ASM3108237v1	Paenibacillus polysaccharolyticus
GCF_042675505.1	ASM4267550v1	Paenibacillus sp. GCM10027627
GCF_042674385.1	ASM4267438v1	Paenibacillus sp. NPDC056933
GCF_028765165.1	ASM2876516v1	Paenibacillus sp. MAHUQ-63
GCF_042653265.1	ASM4265326v1	Paenibacillus sp. GCM10023248
GCF_023714125.1	ASM2371412v1	Paenibacillus sp. MER 78
GCF_900106725.1	IMG-taxon 2693429827 annotated assembly	Paenibacillus sp. PDC88
GCF_049316025.1	ASM4931602v1	Paenibacillus sp. NPDC058898
GCF_037146255.1	ASM3714625v1	Paenibacillus sp. MMO-58
GCF_037027525.1	ASM3702752v1	Paenibacillus sp. 203
GCF_044908085.1	ASM4490808v1	Paenibacillus sp. RC73
GCF_015143645.1	ASM1514364v1	Paenibacillus sp. P13VS
GCF_022346845.1	ASM2234684v1	Paenibacillus sp. ACRSA
GCF_018403345.1	ASM1840334v1	Paenibacillus woosongensis
GCF_001422685.1	Leaf72	Paenibacillus sp. Leaf72
GCF_030226665.1	ASM3022666v1	Paenibacillus sp. UMB7766-LJ446
GCF_011761545.1	ASM1176154v1	Paenibacillus sp. BK720
GCF_018403305.1	ASM1840330v1	Paenibacillus sp. J53TS2
GCF_037144955.1	ASM3714495v1	Paenibacillus sp. USHLN196
GCF_031583795.1	ASM3158379v1	Paenibacillus sp. VCA1
GCF_002843485.1	ASM284348v1	Paenibacillus sp. BGI2013
GCF_032452295.1	ASM3245229v1	Paenibacillus sp. ClWae2A
GCF_004345425.1	ASM434542v1	Paenibacillus sp. BK033
GCF_009725165.1	ASM972516v1	Paenibacillus woosongensis
GCF_042676425.1	ASM4267642v1	Paenibacillus sp. GCM10027629
GCF_041260495.1	ASM4126049v1	Paenibacillus sp. RC84
GCF_011800645.1	ASM1180064v1	Paenibacillus sp. EKM102P
GCF_011800655.1	ASM1180065v1	Paenibacillus sp. EKM10P
GCF_001428045.1	Soil750	Paenibacillus sp. Soil750
GCF_900116035.1	IMG-taxon 2636416069 annotated assembly	Paenibacillus sp. cl130
GCF_036577645.1	ASM3657764v1	Paenibacillus sp. GYB006
GCF_011066235.1	ASM1106623v1	Paenibacillus sp. EKM205P
GCF_024213325.1	ASM2421332v1	Paenibacillus sp. MZ03-122A
GCF_902376025.1	MGYG-HGUT-01548	Paenibacillus tuaregi
GCF_013778375.1	ASM1377837v1	Paenibacillus sp. CGMCC 1.16610
GCF_042883835.1	ASM4288383v1	Paenibacillus sp. NPDC058177
GCF_016624415.1	S28	Paenibacillus sp. S28
GCF_026013365.1	ASM2601336v1	Paenibacillus sp. LS1
GCF_900168305.1	IMG-taxon 2713897451 annotated assembly	Paenibacillus sp. RU5A
GCF_900221045.1	IMG-taxon 2713897449 annotated assembly	Paenibacillus sp. RU26A
GCF_900221055.1	IMG-taxon 2713897450 annotated assembly	Paenibacillus sp. RU5M
GCF_900110075.1	IMG-taxon 2690315629 annotated assembly	Paenibacillus sp. OV219
GCF_019091125.1	ASM1909112v1	Paenibacillus sp. GbtcB18
GCF_012935325.2	ASM1293532v2	Paenibacillus sp. PL91
GCF_029893135.1	ASM2989313v1	Paenibacillus sp. PastF-3
GCF_000686825.1	ASM68682v1	Paenibacillus sp. UNCCL52
GCF_900113915.1	IMG-taxon 2593339199 annotated assembly	Paenibacillus sp. UNC496MF
GCF_002750415.1	ASM275041v1	Paenibacillus sp. LK1
GCF_001273905.1	ASM127390v1	Paenibacillus sp. FJAT-27812
GCF_018403245.1	ASM1840324v1	Paenibacillus sp. J2TS4
GCF_010820665.1	ASM1082066v1	Paenibacillus sp. SYP-B3998
GCF_011066155.1	ASM1106615v1	Paenibacillus sp. EKM206P
GCF_900102125.1	IMG-taxon 2636416071 annotated assembly	Paenibacillus sp. cl6col
GCF_025142895.1	ASM2514289v1	Paenibacillus sp. p3-SID867
GCF_013337105.1	ASM1333710v1	Paenibacillus sp. JMULE4
GCF_023714295.1	ASM2371429v1	Paenibacillus polysaccharolyticus
GCF_002042965.1	ASM204296v1	Paenibacillus sp. 32352
GCF_000411255.1	Paen_sp_HGH0039_V1	Paenibacillus sp. HGH0039
GCF_002803315.1	ASM280331v1	Paenibacillus sp. GM1FR
GCF_012030475.1	ASM1203047v1	Paenibacillus apii
GCF_032334105.1	ASM3233410v2	Paenibacillus sp. ES5-4
GCF_042666275.1	ASM4266627v1	Paenibacillus sp. GCM10028914
GCF_002224835.1	ASM222483v1	Paenibacillus sp. SSG-1
GCF_000517945.1	ASM51794v1	Paenibacillus sp. FSL H8-457
GCF_042649265.1	ASM4264926v1	Paenibacillus sp. GCM10012306
GCF_011800295.1	ASM1180029v1	Paenibacillus sp. EKM301P
GCF_000517905.1	ASM51790v1	Paenibacillus sp. FSL H7-689
GCF_009870825.1	ASM987082v1	Paenibacillus sp. USDA918EY
GCF_044908045.1	ASM4490804v1	Paenibacillus sp. RC254
GCF_035804055.1	ASM3580405v1	Paenibacillus dokdonensis
GCF_002276415.1	assembly-7523-1_v1	Paenibacillus sp. 7523-1
GCF_019904115.1	ASM1990411v1	Paenibacillus sp. CGMCC 1.18879
GCF_002272715.1	assembly-7516_v1	Paenibacillus sp. 7516
GCF_014873645.1	ASM1487364v1	Paenibacillus sp. OAS669
GCF_044907955.1	ASM4490795v1	Paenibacillus sp. RC253
GCF_030812775.1	ASM3081277v1	Paenibacillus tundrae
GCF_041877165.1	ASM4187716v1	Paenibacillus oleatilyticus
GCF_044907965.1	ASM4490796v1	Paenibacillus sp. RC58A
GCF_044908755.1	ASM4490875v1	Paenibacillus sp. RC82
GCF_044908985.1	ASM4490898v1	Paenibacillus sp. RC65
GCF_044908995.1	ASM4490899v1	Paenibacillus sp. RC62
GCF_900109515.1	IMG-taxon 2687453683 annotated assembly	Paenibacillus sp. OK003
GCF_008370385.1	ASM837038v1	Paenibacillus sp. B2(2019)
GCF_019042715.1	ASM1904271v1	Paenibacillus sp. AK121
GCF_000517845.1	ASM51784v1	Paenibacillus sp. FSL R5-192
GCF_002894905.1	F4	Paenibacillus sp. F4
GCF_042676285.1	ASM4267628v1	Paenibacillus sp. GCM10027626
GCF_023713665.1	ASM2371366v1	Paenibacillus sp. MER 180
GCF_001541095.1	ASM154109v1	Paenibacillus sp. FJAT-26967
GCF_047444925.1	ASM4744492v1	Paenibacillus sp. S29
GCF_049319765.1	ASM4931976v1	Paenibacillus sp. S29
GCF_029893715.1	ASM2989371v1	Paenibacillus sp. LBL
GCF_042887565.1	ASM4288756v1	Paenibacillus sp. NPDC057934
GCF_900109305.1	IMG-taxon 2636416070 annotated assembly	Paenibacillus sp. cl141a
GCF_042793215.1	ASM4279321v1	Paenibacillus sp. NPDC056579
GCF_017833915.1	ASM1783391v1	Paenibacillus sp. 1182
GCF_000732325.1	ASM73232v1	Paenibacillus sp. TCA20
GCF_000686865.1	ASM68686v1	Paenibacillus sp. UNC217MF
GCF_041877135.1	ASM4187713v1	Paenibacillus oleatilyticus
GCF_042887015.1	ASM4288701v1	Paenibacillus sp. NPDC057967
GCF_001956295.1	ASM195629v1	Paenibacillus sp. FSL A5-0031
GCF_030363895.1	ASM3036389v1	Paenibacillus sp. S-12
GCF_012912005.1	ASM1291200v1	Paenibacillus sp. SZ31
GCF_023713585.1	ASM2371358v1	Paenibacillus sp. MER TA 81-3
GCF_001860525.1	ASM186052v1	Paenibacillus sp. LC231
GCF_001426375.1	Root444D2	Paenibacillus sp. Root444D2
GCF_001427935.1	Soil724D2	Paenibacillus sp. Soil724D2
GCF_001426865.1	Root52	Paenibacillus sp. Root52
GCF_927798175.1	CIP111890	Paenibacillus sp. JJ-223
GCF_042790635.1	ASM4279063v1	Paenibacillus sp. NPDC056722
GCF_011800615.1	ASM1180061v1	Paenibacillus sp. EKM101P
GCF_003399985.2	ASM339998v2	Paenibacillus sp. ATY16
GCF_900114475.1	IMG-taxon 2602042071 annotated assembly	Paenibacillus sp. 1_12
GCF_000307675.1	PaenICGEB1.0	Paenibacillus sp. ICGEB2008
GCF_042610515.1	ASM4261051v1	Paenibacillus sp. sgz500992
GCF_044383795.1	ASM4438379v1	Paenibacillus sp. JSM ZJ436
GCF_001956105.1	ASM195610v1	Paenibacillus sp. FSL H8-0259
GCF_024213565.1	ASM2421356v1	Paenibacillus sp. Lou8.1
GCF_018333275.1	ASM1833327v1	Paenibacillus antibioticophila
GCF_018101095.1	ASM1810109v1	Paenibacillus sp. Marseille-P2973
GCF_965136565.1	CIP110613T	Paenibacillus sediminis
GCF_018403285.1	ASM1840328v1	Paenibacillus sp. J45TS6
GCF_035803995.1	ASM3580399v1	Paenibacillus chibensis
GCF_900106745.1	IMG-taxon 2690315634 annotated assembly	Paenibacillus sp. CF384
GCF_018333295.1	ASM1833329v1	Paenibacillus apis
GCF_001894745.1	ASM189474v1	Paenibacillus sp. NAIST15-1
GCF_000686845.1	ASM68684v1	Paenibacillus sp. UNC451MF
GCF_001955855.1	ASM195585v1	Paenibacillus sp. FSL R5-0765
GCF_008693195.1	ASM869319v1	Paenibacillus sp. UASWS1643
GCF_900119055.1	IMG-taxon 2593339198 annotated assembly	Paenibacillus sp. UNCCL117
GCF_001429545.1	Soil787	Paenibacillus sp. Soil787
GCF_001909085.1	ASM190908v1	Paenibacillus sp. P32E
GCF_011066085.1	ASM1106608v1	Paenibacillus sp. EKM202P
GCF_020179875.1	ASM2017987v1	Paenibacillus sp. alder61
GCF_002573715.1	ASM257371v1	Paenibacillus sp. EZ-K15
GCF_037167145.1	ASM3716714v1	Paenibacillus sp. YIM B09110
GCF_001955925.1	ASM195592v1	Paenibacillus sp. FSL R7-0337
GCF_001188365.1	ASM118836v1	Paenibacillus sp. D9
GCF_040812395.1	ASM4081239v1	Paenibacillus sp. SI92
GCF_900069005.2	Paenibacillus numidis	Paenibacillus sp. GM2
GCF_010747435.1	ASM1074743v1	Paenibacillus sp. ALJ109b
GCF_042653305.1	ASM4265330v1	Paenibacillus sp. GCM10023252
GCF_018403085.1	ASM1840308v1	Paenibacillus faecis
GCF_026797325.1	ASM2679732v1	Paenibacillus anseongense
GCF_008710135.1	ASM871013v1	Paenibacillus spiritus
GCF_011066175.1	ASM1106617v1	Paenibacillus sp. EKM211P
GCF_000499205.1	MAEPY2 1.0	Paenibacillus sp. MAEPY2
GCF_902375905.1	MGYG-HGUT-01535	Paenibacillus phocaensis
GCF_042883865.1	ASM4288386v1	Paenibacillus sp. NPDC058174
GCF_042676305.1	ASM4267630v1	Paenibacillus sp. GCM10027630
GCF_900107975.1	IMG-taxon 2593339197 annotated assembly	Paenibacillus sp. UNC499MF
GCF_011066125.1	ASM1106612v1	Paenibacillus sp. EKM207P
GCF_019748695.1	ASM1974869v1	Paenibacillus cucumis (ex Kampfer et al. 2016)
GCF_042676385.1	ASM4267638v1	Paenibacillus sp. GCM10027628
GCF_965139955.1	CIP110709T	Paenibacillus endophyticus
GCF_020404765.1	ASM2040476v1	Paenibacillus sp. BJ-4
GCF_001956045.1	ASM195604v1	Paenibacillus sp. FSL H7-0331
GCF_029504865.1	ASM2950486v1	Paenibacillus sp. PastM-2
GCF_017582705.1	ASM1758270v1	Paenibacillus sp. F411
GCF_029504835.1	ASM2950483v1	Paenibacillus sp. PastF-1
GCF_029504855.1	ASM2950485v1	Paenibacillus sp. PastF-2
GCF_029894005.1	ASM2989400v1	Paenibacillus sp. PastH-2
GCF_029893965.1	ASM2989396v1	Paenibacillus sp. PastM-3
GCF_009725105.1	ASM972510v1	Paenibacillus campinasensis
GCF_009725115.1	ASM972511v1	Paenibacillus validus
GCF_900103825.1	IMG-taxon 2615840634 annotated assembly	Paenibacillus sp. yr247
GCF_014203995.1	ASM1420399v1	Paenibacillus sp. JGP012
GCF_045062745.1	ASM4506274v1	Paenibacillus sp. HJGM_3
GCF_000499305.1	MAEPY1 1.0	Paenibacillus sp. MAEPY1
GCF_001957005.1	ASM195700v1	Paenibacillus sp. FSL R7-0273
GCF_900101595.1	IMG-taxon 2636416068 annotated assembly	Paenibacillus sp. cl123
GCF_038002705.1	ASM3800270v1	Paenibacillus sp. FSL H7-0716
GCF_001428245.1	Soil522	Paenibacillus sp. Soil522
GCF_001428105.1	Soil766	Paenibacillus sp. Soil766
GCF_000517885.1	ASM51788v1	Paenibacillus sp. FSL R5-808
GCF_011947265.1	ASM1194726v1	Paenibacillus sp. HB172176
GCF_000517925.1	ASM51792v1	Paenibacillus sp. FSL H8-237
GCF_014858585.1	ASM1485858v1	Paenibacillus sp. 23TSA30-6
GCF_002276395.1	ASM227639v1	Paenibacillus sp. 7541
GCF_009737085.1	ASM973708v1	Paenibacillus sp. NEAU-GSW1
GCF_000316035.1	Draft genome sequence of PAMC 26794	Paenibacillus sp. PAMC 26794
GCF_036541265.1	ASM3654126v1	Paenibacillus sp. IITD108
GCF_018333315.1	ASM1833331v1	Paenibacillus azoreducens
GCF_042610485.1	ASM4261048v1	Paenibacillus sp. sgz500958
GCF_000517965.1	ASM51796v1	Paenibacillus sp. FSL R7-277
GCF_042885235.1	ASM4288523v1	Paenibacillus sp. NPDC058071
GCF_009789195.1	ASM978919v1	Paenibacillus sp. MMS18-CY102
GCF_038002325.1	ASM3800232v1	Paenibacillus sp. FSL M7-0831
GCF_002165585.1	ASM216558v1	Paenibacillus sp. MY03
GCF_031157315.1	ASM3115731v1	Paenibacillus sp. LHD-38
GCF_019352175.1	ASM1935217v1	Paenibacillus sp. S150
GCF_003269305.1	ASM326930v1	Paenibacillus sp. MDMC362
GCF_030412165.1	ASM3041216v1	Paenibacillus vini
GCF_000517865.1	ASM51786v1	Paenibacillus sp. FSL R7-269
GCF_042649465.1	ASM4264946v1	Paenibacillus sp. GCM10012303
GCF_965140015.1	CIP110629T	Paenibacillus phoenicis
GCF_024519655.1	ASM2451965v1	Paenibacillus sp. Pae108
GCF_046159795.1	ASM4615979v1	Paenibacillus sp. KR2-11
GCF_025567625.1	ASM2556762v1	Paenibacillus sp. J5C2022
GCF_003285005.1	ASM328500v1	Paenibacillus sp. YN15
GCF_037137075.1	ASM3713707v1	Paenibacillus sp. y28
GCF_018310695.1	ASM1831069v1	Paenibacillus sp. Marseille-Q4541
GCF_042742205.1	ASM4274220v1	Paenibacillus sp. NPDC058910
GCF_042653205.1	ASM4265320v1	Paenibacillus sp. GCM10023250
GCF_030929555.1	ASM3092955v1	Paenibacillus sp. LHD-117
GCF_001909095.1	ASM190909v1	Paenibacillus sp. P46E
GCF_001954415.1	ASM195441v1	Paenibacillus borealis
GCF_024519685.1	ASM2451968v1	Paenibacillus sp. Pae15
GCF_018613005.1	ASM1861300v1	Paenibacillus sp. ISL-20
GCF_042649205.1	ASM4264920v1	Paenibacillus sp. GCM10012307
GCF_902375095.1	MGYG-HGUT-01451	Paenibacillus antibioticophila
GCF_033239625.1	ASM3323962v1	Paenibacillus sp. CCS19
GCF_015230315.1	ASM1523031v1	Paenibacillus donghaensis
GCF_000283315.1	PaeOsy1.0	Paenibacillus sp. OSY-SE
GCF_006519665.1	ASM651966v1	Paenibacillus sp. tmac-D7
GCF_029360625.1	ASM2936062v1	Paenibacillus thermotolerans
GCF_001636635.1	ASM163663v1	Paenibacillus sp. O199
GCF_001956095.1	ASM195609v1	Paenibacillus sp. FSL H8-0548
GCF_035804035.1	ASM3580403v1	Paenibacillus alba
GCF_918697855.1	Paenibacillus_sp_CECT_9249_Spades_Prokka	Paenibacillus sp. CECT 9249
GCF_015558675.1	ASM1555867v1	Paenibacillus sp. 1001270B_150601_E10
GCF_018918005.1	ASM1891800v1	Paenibacillus sp. MSJ-34
GCF_036225985.1	ASM3622598v1	Paenibacillus chibensis
GCF_024213375.1	ASM2421337v1	Paenibacillus sp. MZ04-78.2
GCF_016586185.1	ASM1658618v1	Paenibacillus sp. EPM92
GCF_026941245.1	ASM2694124v1	Paenibacillus tundrae
GCF_965139265.1	CIP109150T	Paenibacillus alkaliterrae
GCF_042649285.1	ASM4264928v1	Paenibacillus sp. GCM10012304
GCF_007665735.1	ASM766573v1	Paenibacillus sp. IHBB 10380
GCF_038004225.1	ASM3800422v1	Paenibacillus sp. PL2-23
GCF_001909045.1	ASM190904v1	Paenibacillus sp. P3E
GCF_000802655.2	ASM80265v2	Paenibacillus sp. IHB B 3415
GCF_025151705.1	ASM2515170v1	Paenibacillus sp. p3-SID1389
GCF_000214295.1	ASM21429v1	Paenibacillus sp. HGF7
GCF_035804075.1	ASM3580407v1	Paenibacillus anseongense
GCF_002264385.1	ASM226438v1	Paenibacillus sp. VTT E-133280
GCF_000518465.1	ASM51846v1	Paenibacillus sp. J14
GCF_000204455.1	ASM20445v1	Paenibacillus sp. HGF5
GCF_002264395.1	ASM226439v1	Paenibacillus sp. VTT E-133291
GCF_007679495.1	ASM767949v1	Paenibacillus sp. 32O-W
GCF_001680695.1	ASM168069v1	Paenibacillus sp. KS1
GCF_000245715.1	ASM24571v1	Paenibacillus sp. Aloe-11
GCF_001399685.1	ASM139968v1	Paenibacillus sp. A3
GCF_032465655.1	ASM3246565v1	Paenibacillus sp. 3LSP
GCF_003851045.1	ASM385104v1	Paenibacillus sp. 598K
GCF_000520755.1	s118	Paenibacillus sp. 1-18
GCF_000159955.1	ASM15995v1	Paenibacillus sp. oral taxon 786 str. D14
GCF_036222165.1	ASM3622216v1	Paenibacillus validus
GCF_036222125.1	ASM3622212v1	Paenibacillus validus
GCF_000935845.1	ASM93584v1	Paenibacillus sp. E194
GCF_044784315.1	ASM4478431v1	Paenibacillus sp. DP01
GCF_048976665.1	ASM4897666v1	Paenibacillus sp.
GCF_048976745.1	ASM4897674v1	Paenibacillus sp.
GCF_035645195.1	ASM3564519v1	Paenibacillus sp.
GCF_003514925.1	ASM351492v1	Paenibacillus sp.
GCF_041640235.1	ASM4164023v1	Paenibacillus sp.
GCF_035510375.1	ASM3551037v1	Paenibacillus sp.
GCF_017512705.1	ASM1751270v1	Paenibacillus sp.
GCF_031254035.1	ASM3125403v1	Paenibacillus sp.
GCF_032548465.1	ASM3254846v1	Paenibacillus sp.
GCF_032105165.1	ASM3210516v1	Paenibacillus sp.
GCF_018372155.1	ASM1837215v1	Paenibacillus macerans
GCF_032576795.1	ASM3257679v1	Paenibacillus macerans
GCF_031977455.1	ASM3197745v1	Paenibacillus odorifer
GCF_022647125.1	ASM2264712v1	Paenibacillus lautus
GCF_003445965.1	ASM344596v1	Paenibacillus lactis
GCF_963529435.1	ERR9969148_bin.22_MetaWRAP_v1.3_MAG	Paenibacillus terrigena
GCF_938040715.1	SRR5032354_bin.82_CONCOCT_v1.1_MAG	uncultured Paenibacillus sp.
GCF_902482135.1	UHGG-TPA_MGYG-HGUT-03072	uncultured Paenibacillus sp.
GCF_900539405.1	UMGS122	uncultured Paenibacillus sp.
GCF_902479775.1	UHGG-TPA_MGYG-HGUT-02817	uncultured Paenibacillus sp.
GCF_963515335.1	ERR9969061_bin.1_MetaWRAP_v1.3_MAG	uncultured Paenibacillus sp.

## Sheet: Table S2
gene	percent_of_genomes_with_gene	essential_for_Bs_life	essential_for_Bs_sporulation
adhB	99.7945	FALSE	FALSE
ald	98.6986	FALSE	FALSE
alr	99.9315	TRUE	FALSE
araR	100	FALSE	TRUE
asd	100	TRUE	FALSE
asnO	100	FALSE	TRUE
azoR2	99.0411	FALSE	FALSE
bdbC	97.6027	FALSE	FALSE
bdbD	54.1096	FALSE	FALSE
bofA	12.3288	FALSE	TRUE
bofC	98.8356	FALSE	FALSE
bpsA	85.6849	FALSE	FALSE
bpsB	4.93151	FALSE	FALSE
bslA	0.342466	FALSE	FALSE
ccdA	99.863	FALSE	TRUE
ccpB	100	FALSE	FALSE
cdaS	99.9315	FALSE	FALSE
cdoA	16.0274	FALSE	FALSE
cgeA	0	FALSE	FALSE
cgeB	93.8356	FALSE	FALSE
cgeC	0	FALSE	FALSE
cgeD	99.589	FALSE	FALSE
cgeE	24.7945	FALSE	FALSE
chaA	92.1233	FALSE	FALSE
citH	8.63014	FALSE	FALSE
clpC	100	FALSE	TRUE
cmpA	100	FALSE	FALSE
comER	100	FALSE	FALSE
cotA	34.589	FALSE	FALSE
cotB	26.0959	FALSE	FALSE
cotC	0	FALSE	FALSE
cotD	0	FALSE	FALSE
cotE	99.9315	FALSE	TRUE
cotF	71.2329	FALSE	FALSE
cotG	0	FALSE	FALSE
cotH	66.4384	FALSE	FALSE
cotI	41.2329	FALSE	FALSE
cotJA	98.4931	FALSE	FALSE
cotJB	98.5616	FALSE	FALSE
cotJC	96.3699	FALSE	FALSE
cotM	0.753425	FALSE	FALSE
cotO	0	FALSE	FALSE
cotP	16.5753	FALSE	FALSE
cotQ	66.7123	FALSE	FALSE
cotR	2.73973	FALSE	FALSE
cotS	19.2466	FALSE	FALSE
cotSA	100	FALSE	FALSE
cotT	0	FALSE	FALSE
cotU	0	FALSE	FALSE
cotV	0.068493	FALSE	FALSE
cotW	0	FALSE	FALSE
cotX	0.547945	FALSE	FALSE
cotY	0	FALSE	FALSE
cotZ	0	FALSE	FALSE
coxA	0.136986	FALSE	FALSE
csbX	22.3973	FALSE	FALSE
csfB	99.589	FALSE	FALSE
csgA	0	FALSE	FALSE
cspB	100	FALSE	FALSE
cspC	100	FALSE	FALSE
ctaA	99.452	FALSE	FALSE
ctpB	99.726	FALSE	TRUE
cwlC	100	FALSE	FALSE
cwlD	100	FALSE	TRUE
cwlH	97.4657	FALSE	FALSE
cwlJ	100	FALSE	FALSE
cypA	69.726	FALSE	FALSE
dacB	100	FALSE	TRUE
dacF	100	FALSE	FALSE
dapA	100	TRUE	FALSE
dapG	99.9315	TRUE	FALSE
defB	100	FALSE	TRUE
degQ	0	FALSE	FALSE
dgkA	99.7945	FALSE	TRUE
disA	99.726	FALSE	FALSE
divIB	99.863	TRUE	FALSE
divIC	28.0137	TRUE	FALSE
divIVA	99.9315	FALSE	TRUE
dnaJ	99.9315	FALSE	TRUE
dnaK	100	FALSE	TRUE
ecsA	100	FALSE	TRUE
ecsB	99.9315	FALSE	TRUE
efp	100	FALSE	TRUE
epr	100	FALSE	FALSE
exoA	89.9315	FALSE	FALSE
exuR	100	FALSE	FALSE
exuT	99.726	FALSE	FALSE
fabL	100	FALSE	FALSE
facZ	87.1918	FALSE	TRUE
fadM	62.6712	FALSE	FALSE
figP	98.9726	FALSE	FALSE
fin	99.863	FALSE	TRUE
fisB	97.8767	FALSE	FALSE
floT	99.1781	FALSE	FALSE
ftsA	99.7945	TRUE	FALSE
ftsE	100	FALSE	FALSE
ftsH	100	FALSE	TRUE
ftsL	36.3699	TRUE	FALSE
ftsX	99.9315	FALSE	FALSE
ftsY	100	TRUE	FALSE
ftsZ	99.9315	TRUE	FALSE
gapB	99.7945	FALSE	TRUE
gdh	100	FALSE	FALSE
gerAA	96.0959	FALSE	FALSE
gerAB	99.3151	FALSE	FALSE
gerAC	99.0411	FALSE	FALSE
gerBA	99.2466	FALSE	FALSE
gerBB	99.452	FALSE	FALSE
gerBC	94.9315	FALSE	FALSE
gerD	99.452	FALSE	FALSE
gerE	100	FALSE	FALSE
gerKA	98.9726	FALSE	FALSE
gerKB	94.5206	FALSE	FALSE
gerKC	95	FALSE	FALSE
gerKD	0.205479	FALSE	FALSE
gerM	99.863	FALSE	TRUE
gerPA	45.137	FALSE	FALSE
gerPB	43.8356	FALSE	FALSE
gerPC	45.137	FALSE	FALSE
gerPD	42.1918	FALSE	FALSE
gerPE	34.9315	FALSE	FALSE
gerPF	31.9178	FALSE	FALSE
gerQ	99.5206	FALSE	FALSE
gerR	100	FALSE	FALSE
gerT	12.8767	FALSE	FALSE
gerW	99.3151	FALSE	FALSE
gerY	41.3014	FALSE	FALSE
gidA	100	FALSE	TRUE
glcU	13.6301	FALSE	FALSE
glgA	95.7534	FALSE	FALSE
glgB	99.589	FALSE	FALSE
glgC	100	FALSE	FALSE
glgD	92.0548	FALSE	FALSE
glgP	74.863	FALSE	FALSE
glnH	99.6575	FALSE	FALSE
glnM	99.863	FALSE	FALSE
glnP	99.589	FALSE	FALSE
glnQ	99.863	FALSE	FALSE
gpr	99.7945	FALSE	TRUE
grpE	99.863	FALSE	TRUE
gtaB	100	FALSE	TRUE
hbuT	11.2329	FALSE	FALSE
htrC	100	FALSE	FALSE
iolR	99.6575	FALSE	TRUE
ispG	100	TRUE	FALSE
jag	99.0411	FALSE	FALSE
kamA	33.2192	FALSE	FALSE
kapB	28.2192	FALSE	FALSE
kapD	79.1781	FALSE	FALSE
katX	94.1781	FALSE	FALSE
kbaA	83.2192	FALSE	TRUE
kinA	100	FALSE	TRUE
kinB	100	FALSE	FALSE
kinC	100	FALSE	FALSE
kinD	100	FALSE	FALSE
kinE	100	FALSE	FALSE
kipR	99.9315	FALSE	FALSE
ldt	100	FALSE	FALSE
lgt	99.863	FALSE	TRUE
ligD	99.9315	FALSE	FALSE
lipC	98.6986	FALSE	FALSE
lonB	100	FALSE	FALSE
lplD	98.3562	FALSE	FALSE
lrpA	93.4931	FALSE	FALSE
lrpB	93.6301	FALSE	FALSE
lysA	100	FALSE	FALSE
lytH	99.6575	FALSE	FALSE
mbl	100	TRUE	FALSE
mciZ	0.273973	FALSE	FALSE
mcsA	99.9315	FALSE	FALSE
mcsB	99.726	FALSE	FALSE
mdfA	0	FALSE	FALSE
meeY	100	FALSE	FALSE
menH	100	FALSE	TRUE
miaA	99.726	FALSE	TRUE
minC	100	FALSE	TRUE
minD	100	FALSE	TRUE
minJ	99.6575	FALSE	TRUE
mmgA	80.137	FALSE	FALSE
mmgB	99.863	FALSE	FALSE
mmgC	70.8219	FALSE	FALSE
mmgD	99.9315	FALSE	FALSE
mmgE	21.2329	FALSE	FALSE
mmgF	72.8767	FALSE	FALSE
mntR	100	FALSE	TRUE
mstX	0	FALSE	FALSE
murB	99.7945	TRUE	FALSE
murG	100	TRUE	FALSE
murJ	100	FALSE	FALSE
namZ	64.1781	FALSE	FALSE
ndk	100	FALSE	TRUE
nfo	100	FALSE	FALSE
noc	100	FALSE	FALSE
nrnA	100	FALSE	TRUE
nrnB	13.2877	FALSE	FALSE
obg	100	TRUE	FALSE
oppA	99.726	FALSE	TRUE
oppB	99.7945	FALSE	TRUE
oppC	99.6575	FALSE	TRUE
oppD	99.726	FALSE	TRUE
oppF	99.7945	FALSE	TRUE
oxdD	89.726	FALSE	FALSE
papA	100	FALSE	TRUE
parA	100	FALSE	FALSE
parB	99.9315	FALSE	TRUE
pbpF	100	FALSE	FALSE
pbpG	100	FALSE	FALSE
pbpI	100	FALSE	FALSE
pdaA	100	FALSE	TRUE
pdaB	100	FALSE	TRUE
pdxT	99.1781	FALSE	TRUE
pepF	100	FALSE	FALSE
pgcA	100	FALSE	TRUE
pghL	0.205479	FALSE	FALSE
phoB	80.8904	FALSE	FALSE
phoP	100	FALSE	FALSE
phoR	100	FALSE	FALSE
phrA	0	FALSE	FALSE
phrC	0	FALSE	FALSE
phrE	0	FALSE	FALSE
phrH	0	FALSE	FALSE
prkA	96.5753	FALSE	TRUE
prkC	100	FALSE	FALSE
prpC	99.9315	FALSE	TRUE
pth	100	TRUE	FALSE
putB	62.6712	FALSE	TRUE
pxpB	60.8904	FALSE	FALSE
pxpC	60.2055	FALSE	TRUE
rapA	0.342466	FALSE	FALSE
rapB	1.23288	FALSE	FALSE
rapE	1.9863	FALSE	FALSE
rapH	0.547945	FALSE	FALSE
rasP	99.9315	FALSE	TRUE
refZ	99.3151	FALSE	FALSE
resA	100	FALSE	TRUE
rex	100	FALSE	TRUE
rghR	98.2877	FALSE	FALSE
ricA	99.9315	FALSE	TRUE
ricF	100	FALSE	TRUE
ricT	99.7945	FALSE	TRUE
rodZ	100	FALSE	FALSE
rppH	90.8904	FALSE	FALSE
rsfA	100	FALSE	TRUE
safA	98.9041	FALSE	TRUE
sbp	0	FALSE	FALSE
scoA	43.8356	FALSE	FALSE
scoB	42.6027	FALSE	FALSE
sda	97.7397	FALSE	FALSE
seaA	25.6164	FALSE	FALSE
shfA	99.5206	FALSE	TRUE
shfP	54.9315	FALSE	FALSE
sigE	100	FALSE	TRUE
sigF	100	FALSE	TRUE
sigG	100	FALSE	TRUE
sigH	100	FALSE	TRUE
sigK	100	FALSE	TRUE
sigKC	100	FALSE	TRUE
sivA	0.342466	FALSE	FALSE
sivC	23.2192	FALSE	FALSE
skfE	100	FALSE	TRUE
skfF	4.65753	FALSE	TRUE
sleB	100	FALSE	TRUE
smpB	99.589	FALSE	TRUE
sodF	99.863	FALSE	FALSE
speD	82.0548	FALSE	TRUE
speE	82.8082	FALSE	TRUE
splA	5.61644	FALSE	FALSE
splB	91.5069	FALSE	FALSE
spmA	99.9315	FALSE	TRUE
spmB	99.6575	FALSE	TRUE
spo0A	100	FALSE	TRUE
spo0B	99.3151	FALSE	TRUE
spo0E	2.73973	FALSE	FALSE
spo0F	100	FALSE	TRUE
spo0M	68.0822	FALSE	FALSE
spoIIAA	100	FALSE	TRUE
spoIIAB	100	FALSE	TRUE
spoIIB	7.26027	FALSE	TRUE
spoIID	100	FALSE	TRUE
spoIIE	99.5206	FALSE	TRUE
spoIIGA	100	FALSE	TRUE
spoIIIAA	99.3151	FALSE	TRUE
spoIIIAB	99.7945	FALSE	TRUE
spoIIIAC	99.863	FALSE	TRUE
spoIIIAD	99.863	FALSE	TRUE
spoIIIAE	99.863	FALSE	TRUE
spoIIIAF	98.6301	FALSE	TRUE
spoIIIAG	99.6575	FALSE	TRUE
spoIIIAH	99.7945	FALSE	TRUE
spoIIID	99.863	FALSE	TRUE
spoIIIE	100	FALSE	TRUE
spoIIIL	99.6575	FALSE	TRUE
spoIIIM	0.616438	FALSE	FALSE
spoIIM	100	FALSE	TRUE
spoIIP	100	FALSE	TRUE
spoIIQ	100	FALSE	TRUE
spoIIR	99.863	FALSE	TRUE
spoIISA	0	FALSE	FALSE
spoIISB	0	FALSE	FALSE
spoIIT	8.28767	FALSE	TRUE
spoIVA	99.7945	FALSE	TRUE
spoIVB	99.9315	FALSE	TRUE
spoIVCA	71.9178	FALSE	TRUE
spoIVFA	99.9315	FALSE	TRUE
spoIVFB	99.9315	FALSE	TRUE
spoVAA	95.2055	FALSE	TRUE
spoVAB	95.2055	FALSE	TRUE
spoVAC	100	FALSE	TRUE
spoVAD	99.6575	FALSE	TRUE
spoVAEA	0.068493	FALSE	FALSE
spoVAEB	100	FALSE	TRUE
spoVAF	100	FALSE	FALSE
spoVB	100	FALSE	TRUE
spoVD	100	FALSE	TRUE
spoVE	100	FALSE	TRUE
spoVFA	99.9315	FALSE	TRUE
spoVFB	99.589	FALSE	TRUE
spoVG	99.863	FALSE	TRUE
spoVID	100	FALSE	TRUE
spoVIF	0.890411	FALSE	TRUE
spoVK	100	FALSE	TRUE
spoVM	100	FALSE	TRUE
spoVR	94.7945	FALSE	TRUE
spoVS	99.7945	FALSE	TRUE
spoVT	100	FALSE	TRUE
spoVV	100	FALSE	TRUE
sprB	0	FALSE	FALSE
spsA	99.726	FALSE	FALSE
spsB	5	FALSE	FALSE
spsC	99.3151	FALSE	FALSE
spsD	28.9726	FALSE	FALSE
spsE	35.3425	FALSE	FALSE
spsF	19.2466	FALSE	FALSE
spsG	16.1644	FALSE	FALSE
spsI	100	FALSE	FALSE
spsJ	100	FALSE	FALSE
spsK	100	FALSE	FALSE
spsL	97.8082	FALSE	FALSE
spxH	22.1233	FALSE	TRUE
sqhC	43.9726	FALSE	FALSE
sscA	0	FALSE	FALSE
ssdC	99.7945	FALSE	TRUE
sspA	100	FALSE	FALSE
sspB	100	FALSE	FALSE
sspC	100	FALSE	FALSE
sspD	100	FALSE	FALSE
sspE	0	FALSE	FALSE
sspF	99.9315	FALSE	FALSE
sspG	0	FALSE	FALSE
sspH	82.8082	FALSE	FALSE
sspI	99.726	FALSE	FALSE
sspJ	0	FALSE	FALSE
sspK	0	FALSE	FALSE
sspL	0	FALSE	FALSE
sspM	0	FALSE	FALSE
sspN	0	FALSE	FALSE
sspO	0	FALSE	FALSE
sspP	10.411	FALSE	FALSE
stoA	100	FALSE	TRUE
sweC	1.36986	FALSE	FALSE
swsB	100	FALSE	FALSE
tasA	19.726	FALSE	FALSE
tepA	97.5343	FALSE	FALSE
tgl	76.0959	FALSE	FALSE
thdF	100	FALSE	TRUE
tlp	62.0548	FALSE	FALSE
tuaF	0	FALSE	FALSE
tuaG	100	FALSE	FALSE
tuaH	43.7671	FALSE	FALSE
ugtP	100	FALSE	TRUE
uppP	100	FALSE	TRUE
usd	0	FALSE	FALSE
uxaA	85.137	FALSE	FALSE
uxaB	84.863	FALSE	FALSE
uxuA	87.8082	FALSE	FALSE
yaaC	0	FALSE	FALSE
yaaH	100	FALSE	FALSE
yabG	99.7945	FALSE	FALSE
yabP	99.9315	FALSE	TRUE
yabS	99.0411	FALSE	FALSE
yabT	100	FALSE	FALSE
ybaK	0	FALSE	FALSE
ybeF	1.09589	FALSE	FALSE
ybfJ	0	FALSE	FALSE
ybxH	0	FALSE	FALSE
ycgF	84.7945	FALSE	FALSE
ycgG	34.3836	FALSE	FALSE
ycgH	95.137	FALSE	FALSE
ycgI	37.1233	FALSE	FALSE
ycgL	83.2192	FALSE	FALSE
yciB	7.80822	FALSE	FALSE
yckC	44.452	FALSE	FALSE
yckD	0.136986	FALSE	FALSE
yclG	22.0548	FALSE	FALSE
ydcA	90.8904	FALSE	FALSE
ydfR	100	FALSE	FALSE
ydfS	100	FALSE	FALSE
ydgA	4.17808	FALSE	FALSE
ydgB	3.49315	FALSE	FALSE
ydhD	100	FALSE	FALSE
ydhF	0.136986	FALSE	FALSE
ydjP	99.7945	FALSE	FALSE
ydzH	2.39726	FALSE	FALSE
ydzR	0.068493	FALSE	FALSE
yeaA	1.23288	FALSE	FALSE
yeeK	0	FALSE	FALSE
yerC	99.9315	FALSE	TRUE
yesJ	88.0137	FALSE	FALSE
yesK	0.136986	FALSE	FALSE
yetF	100	FALSE	FALSE
yetO	92.2603	FALSE	FALSE
yezF	0	FALSE	FALSE
yfhD	1.36986	FALSE	FALSE
yfhE	0	FALSE	FALSE
yfhM	99.7945	FALSE	FALSE
yfhP	85.8219	FALSE	FALSE
yfhS	9.58904	FALSE	FALSE
yfkD	0.068493	FALSE	FALSE
yfkQ	99.1781	FALSE	FALSE
yfkR	96.2329	FALSE	FALSE
yfkS	0.342466	FALSE	FALSE
yfkT	99.1781	FALSE	FALSE
yflJ	0	FALSE	FALSE
yflN	100	FALSE	FALSE
yfmA	0	FALSE	FALSE
yfnD	9.10959	FALSE	FALSE
yfnE	99.9315	FALSE	FALSE
yfnF	9.58904	FALSE	FALSE
yfnG	100	FALSE	FALSE
yfnH	100	FALSE	FALSE
ygaK	55.4794	FALSE	FALSE
ygzA	0	FALSE	FALSE
ygzC	46.3014	FALSE	FALSE
yhaL	0	FALSE	FALSE
yhaX	100	FALSE	FALSE
yhbB	99.863	FALSE	FALSE
yhbH	98.6986	FALSE	TRUE
yhcM	0	FALSE	FALSE
yhcN	98.1507	FALSE	FALSE
yhcO	0	FALSE	FALSE
yhcQ	53.0822	FALSE	FALSE
yhcT	100	FALSE	FALSE
yhcV	100	FALSE	FALSE
yhdB	0	FALSE	FALSE
yhdC	38.6986	FALSE	FALSE
yheC	100	FALSE	FALSE
yheD	100	FALSE	FALSE
yheF	0	FALSE	FALSE
yhfA	70.4794	FALSE	FALSE
yhfM	7.12329	FALSE	FALSE
yhfN	11.8493	FALSE	FALSE
yhfW	99.6575	FALSE	FALSE
yhjQ	68.6986	FALSE	FALSE
yhjR	36.3014	FALSE	FALSE
yhxC	100	FALSE	FALSE
yhzF	0	FALSE	FALSE
yidC1	100	FALSE	TRUE
yisI	2.53425	FALSE	FALSE
yisJ	42.3973	FALSE	FALSE
yisK	100	FALSE	FALSE
yisN	0.068493	FALSE	FALSE
yisP	26.5753	FALSE	FALSE
yisY	99.9315	FALSE	FALSE
yisZ	72.8082	FALSE	FALSE
yitA	92.8082	FALSE	FALSE
yitB	99.6575	FALSE	FALSE
yitC	57.8767	FALSE	FALSE
yitD	41.5069	FALSE	FALSE
yitE	100	FALSE	FALSE
yitF	58.0822	FALSE	FALSE
yitG	100	FALSE	FALSE
yitQ	1.09589	FALSE	FALSE
yizC	0	FALSE	FALSE
yizD	0	FALSE	FALSE
yjaU	0.068493	FALSE	FALSE
yjaV	0	FALSE	FALSE
yjaZ	16.1644	FALSE	FALSE
yjbE	100	FALSE	FALSE
yjcA	8.42466	FALSE	FALSE
yjcM	27.5343	FALSE	FALSE
yjcZ	0.068493	FALSE	FALSE
yjdH	11.3014	FALSE	FALSE
yjfA	0.342466	FALSE	FALSE
yjmC	24.3151	FALSE	FALSE
yjmD	99.863	FALSE	FALSE
yjmF	99.9315	FALSE	FALSE
yjnA	25.274	FALSE	FALSE
yjqC	96.7808	FALSE	FALSE
yjzB	0	FALSE	FALSE
yjzC	99.1096	FALSE	FALSE
yjzK	0	FALSE	FALSE
ykjA	100	FALSE	FALSE
yknT	0.068493	FALSE	FALSE
ykoN	100	FALSE	FALSE
ykoP	96.3014	FALSE	FALSE
ykoQ	94.452	FALSE	FALSE
ykoS	1.30137	FALSE	FALSE
ykoT	92.9452	FALSE	FALSE
ykoV	98.6301	FALSE	FALSE
ykpC	0	FALSE	FALSE
ykuJ	0	FALSE	FALSE
ykuK	16.9178	FALSE	FALSE
ykuS	9.65753	FALSE	FALSE
ykvI	99.7945	FALSE	FALSE
ykvP	94.9315	FALSE	FALSE
ykvQ	100	FALSE	FALSE
ykvU	100	FALSE	FALSE
ykwB	62.3973	FALSE	FALSE
ykzD	0	FALSE	FALSE
ykzE	0	FALSE	FALSE
ykzH	0.479452	FALSE	FALSE
ykzP	0	FALSE	FALSE
ykzR	75.8219	FALSE	FALSE
ykzV	0.479452	FALSE	FALSE
ylaJ	81.7123	FALSE	FALSE
ylaK	100	FALSE	FALSE
ylaM	73.1507	FALSE	FALSE
ylbB	81.3699	FALSE	FALSE
ylbC	99.9315	FALSE	FALSE
ylbD	0	FALSE	FALSE
ylbE	0	FALSE	FALSE
ylmC	99.863	FALSE	FALSE
yloB	100	FALSE	FALSE
yloC	88.7671	FALSE	FALSE
ylxW	0	FALSE	FALSE
ylxX	0	FALSE	FALSE
ylyA	48.2192	FALSE	FALSE
ylzJ	29.452	FALSE	FALSE
ymaG	0	FALSE	FALSE
ymdB	99.726	FALSE	TRUE
ymfD	100	FALSE	FALSE
ymfJ	100	FALSE	FALSE
ymxH	99.863	FALSE	FALSE
yncD	99.9315	FALSE	FALSE
yncE	18.6301	FALSE	FALSE
yndA	4.93151	FALSE	FALSE
yndD	98.9041	FALSE	FALSE
yndE	99.3836	FALSE	FALSE
yndF	99.1781	FALSE	FALSE
yndM	21.9178	FALSE	FALSE
yneF	3.28767	TRUE	FALSE
ynfE	0	FALSE	FALSE
yngE	46.5753	FALSE	FALSE
yngF	69.5206	FALSE	FALSE
yngG	99.0411	FALSE	FALSE
yngH	100	FALSE	FALSE
yngHB	38.8356	FALSE	FALSE
yngI	100	FALSE	FALSE
yngJ	70.9589	FALSE	FALSE
yngK	90.8904	FALSE	FALSE
yngL	8.42466	FALSE	FALSE
ynzB	0	FALSE	FALSE
ynzD	3.83562	FALSE	FALSE
ynzE	0.958904	FALSE	FALSE
ynzL	0	FALSE	FALSE
yoaI	58.6986	FALSE	FALSE
yoaM	94.1781	FALSE	FALSE
yoaQ	4.72603	FALSE	FALSE
yoaR	99.3836	FALSE	FALSE
yoaU	100	FALSE	FALSE
yoaW	0	FALSE	FALSE
yobN	34.9315	FALSE	FALSE
yobW	10.3425	FALSE	FALSE
yocL	5.13699	FALSE	FALSE
yocN	6.0274	FALSE	FALSE
yodH	98.9041	FALSE	FALSE
yodI	14.0411	FALSE	FALSE
yodL	0	FALSE	FALSE
yodN	0.205479	FALSE	FALSE
yodP	6.30137	FALSE	FALSE
yodQ	98.2192	FALSE	FALSE
yodR	43.2192	FALSE	FALSE
yodS	42.9452	FALSE	FALSE
yodT	100	FALSE	FALSE
yodU	100	FALSE	FALSE
yojB	0	FALSE	FALSE
yokU	5.20548	FALSE	FALSE
yoyB	2.12329	FALSE	FALSE
yoyE	0.068493	FALSE	FALSE
yoyF	0	FALSE	FALSE
yoyG	0	FALSE	FALSE
yozD	0	FALSE	FALSE
yozE	0	FALSE	FALSE
yozF	5.61644	FALSE	FALSE
yozN	14.1781	FALSE	FALSE
yozQ	1.16438	FALSE	FALSE
yozT	0	FALSE	FALSE
ypeB	99.7945	FALSE	FALSE
ypeP	0.273973	FALSE	FALSE
ypeQ	0.205479	FALSE	FALSE
ypfB	3.56164	FALSE	FALSE
yphA	0.136986	FALSE	FALSE
ypjB	37.7397	FALSE	FALSE
yppC	80.7534	FALSE	FALSE
yppD	0	FALSE	FALSE
yppG	0	FALSE	FALSE
ypqA	0	FALSE	FALSE
ypqP	96.0959	FALSE	FALSE
yptA	0	FALSE	FALSE
ypzA	0	FALSE	FALSE
ypzC	0	FALSE	FALSE
ypzD	0.547945	FALSE	FALSE
ypzF	0	FALSE	FALSE
ypzG	0	FALSE	FALSE
ypzH	25.548	FALSE	FALSE
ypzI	0	FALSE	FALSE
yqaN	20.9589	FALSE	FALSE
yqaO	0	FALSE	FALSE
yqcI	34.3836	FALSE	FALSE
yqcK	40.4794	FALSE	FALSE
yqeC	100	FALSE	FALSE
yqeF	78.8356	FALSE	FALSE
yqfC	99.9315	FALSE	TRUE
yqfD	99.863	FALSE	TRUE
yqfQ	0	FALSE	FALSE
yqfT	0	FALSE	FALSE
yqfX	96.0959	FALSE	FALSE
yqgE	90	FALSE	FALSE
yqgO	0	FALSE	FALSE
yqhG	99.863	FALSE	FALSE
yqhH	100	FALSE	FALSE
yqhO	94.1781	FALSE	FALSE
yqhP	0.068493	FALSE	FALSE
yqhQ	99.863	FALSE	FALSE
yqhV	69.9315	FALSE	FALSE
yqjB	100	FALSE	FALSE
yqjC	51.3699	FALSE	FALSE
yqxA	0	FALSE	FALSE
yqzG	31.5069	FALSE	FALSE
yqzO	0	FALSE	FALSE
yraD	62.9452	FALSE	FALSE
yraE	50.411	FALSE	FALSE
yraF	57.6712	FALSE	FALSE
yraG	50.4794	FALSE	FALSE
yrbD	61.8493	FALSE	FALSE
yrbG	100	FALSE	FALSE
yrkC	38.0822	FALSE	FALSE
yrrD	85.411	FALSE	FALSE
yrrI	100	FALSE	FALSE
yrrS	0	FALSE	FALSE
yrzA	30.6849	FALSE	FALSE
yrzE	80	FALSE	FALSE
yrzK	0	FALSE	FALSE
yrzN	0	FALSE	FALSE
yrzQ	0	FALSE	FALSE
yrzR	99.9315	FALSE	FALSE
ysnD	0	FALSE	FALSE
ysxE	0.205479	FALSE	FALSE
ytaF	99.863	FALSE	TRUE
ytcA	99.452	FALSE	FALSE
ytcB	100	FALSE	FALSE
ytcC	100	FALSE	FALSE
ytdA	100	FALSE	FALSE
yteA	99.589	FALSE	FALSE
yteT	99.3836	FALSE	FALSE
yteV	2.26027	FALSE	FALSE
ytfI	99.5206	FALSE	FALSE
ythA	93.5616	FALSE	FALSE
ythB	80.7534	FALSE	FALSE
ytkC	73.4247	FALSE	FALSE
ytlA	99.452	FALSE	FALSE
ytlC	100	FALSE	FALSE
ytlD	100	FALSE	FALSE
ytrA	100	FALSE	FALSE
ytrH	99.6575	FALSE	TRUE
ytrI	7.26027	FALSE	TRUE
ytvB	0	FALSE	FALSE
ytvI	100	FALSE	TRUE
ytwI	96.0274	FALSE	FALSE
ytxC	83.2192	FALSE	FALSE
ytxO	0	FALSE	FALSE
ytzC	0	FALSE	FALSE
ytzH	0	FALSE	FALSE
ytzL	93.4931	FALSE	FALSE
yueG	27.7397	FALSE	FALSE
yufS	0.479452	FALSE	FALSE
yugF	99.863	FALSE	FALSE
yugO	40.411	FALSE	FALSE
yugP	99.6575	FALSE	FALSE
yugS	100	FALSE	FALSE
yugT	98.3562	FALSE	FALSE
yuiC	100	FALSE	FALSE
yumB	100	FALSE	FALSE
yunC	89.9315	FALSE	FALSE
yurS	4.38356	FALSE	FALSE
yurZ	61.0959	FALSE	FALSE
yusE	100	FALSE	FALSE
yusN	11.2329	FALSE	FALSE
yusW	0.753425	FALSE	FALSE
yutC	1.30137	FALSE	FALSE
yutG	99.9315	FALSE	FALSE
yutH	1.16438	FALSE	FALSE
yuzA	31.8493	FALSE	FALSE
yuzC	15.9589	FALSE	FALSE
yuzE	0	FALSE	FALSE
yuzF	34.3836	FALSE	FALSE
yuzI	0	FALSE	FALSE
yuzL	0	FALSE	FALSE
yuzM	9.52055	FALSE	FALSE
yvaC	5.47945	FALSE	FALSE
yvaM	99.589	FALSE	FALSE
yvdQ	73.6301	FALSE	FALSE
yveA	91.5753	FALSE	FALSE
ywaF	73.7671	FALSE	FALSE
ywbA	46.2329	FALSE	FALSE
ywbB	2.12329	FALSE	FALSE
ywcA	36.5753	FALSE	FALSE
ywcB	25.6164	FALSE	FALSE
ywcE	0	FALSE	FALSE
ywjD	95.274	FALSE	FALSE
ywjE	100	FALSE	FALSE
ywkF	11.3014	FALSE	FALSE
ywlE	100	FALSE	FALSE
ywmA	0	FALSE	FALSE
ywnG	0.342466	FALSE	FALSE
ywnJ	12.4657	FALSE	FALSE
ywoC	98.4931	FALSE	FALSE
ywoD	99.9315	FALSE	FALSE
ywqH	0	FALSE	FALSE
ywqI	0	FALSE	FALSE
ywqJ	2.94521	FALSE	FALSE
ywqK	5.54795	FALSE	FALSE
ywqL	17.1918	FALSE	FALSE
ywrA	81.7123	FALSE	FALSE
ywrJ	30.137	FALSE	FALSE
ywrK	87.6712	FALSE	FALSE
ywzB	96.4384	FALSE	FALSE
yxeD	38.5616	FALSE	FALSE
yxeE	0	FALSE	FALSE
yxjF	100	FALSE	FALSE
yyaC	100	FALSE	FALSE
yyaD	99.7945	FALSE	FALSE
yyaL	37.9452	FALSE	FALSE
yybI	18.5616	FALSE	FALSE
yybP	39.1781	FALSE	FALSE
yycE	4.93151	FALSE	FALSE
yycN	96.6438	FALSE	FALSE
yycO	10.411	FALSE	FALSE
yycP	6.71233	FALSE	FALSE
yycQ	0.205479	FALSE	FALSE
yyzB	0	FALSE	FALSE

## Sheet: Table S3
Essential B. subtilis sporulation genes that are not core Paenibacillus sporulation genes
bofA
facZ
kbaA
putB
pxpC
skfF
speD
speE
spoIIB
spoIIT
spoIVCA
spoVIF
spoVR
spxH
ytrI

## Sheet: Table S4
refseq_accession	ncbi_assembly_name	taxonomy	spo0B_presence	TMR_presence
GCF_000009045.1	ASM904v1	Bacillales;Bacillaceae;Bacillus;Bacillus subtilis	1	0
GCF_000015785.2	ASM1578v2	Bacillales;Bacillaceae;Bacillus;Bacillus velezensis	1	0
GCF_001457635.1	NCTC7465	Lactobacillales;Streptococcaceae;Streptococcus;Streptococcus pneumoniae	0	no_spo0B
GCF_006094375.1	ASM609437v1	Bacillales;Staphylococcaceae;Staphylococcus;Staphylococcus epidermidis	0	no_spo0B
GCF_006094495.1	ASM609449v1	Bacillales;Bacillaceae;Priestia;Priestia megaterium	1	0
GCF_034478925.1	ASM3447892v1	Bacillales;Bacillaceae;Bacillus;Bacillus licheniformis	1	0
GCF_019048645.1	ASM1904864v1	Lactobacillales;Streptococcaceae;Streptococcus;Streptococcus mutans	0	no_spo0B
GCF_022811565.1	ASM2281156v1	Bacillales;Paenibacillaceae;Paenibacillus;Paenibacillus polymyxa	1	1
GCF_900475625.1	45709_F01	Lactobacillales;Lactobacillaceae;Levilactobacillus;Levilactobacillus brevis	0	no_spo0B
GCF_000832905.1	ASM83290v1	Bacillales;Bacillaceae;Heyndrickxia;Heyndrickxia coagulans	1	0
GCF_000014445.1	ASM1444v1	Lactobacillales;Lactobacillaceae;Leuconostoc;Leuconostoc mesenteroides	0	no_spo0B
GCF_001888925.1	ASM188892v1	Lactobacillales;Lactobacillaceae;Lactobacillus;Lactobacillus delbrueckii	0	no_spo0B
GCF_034298135.1	ASM3429813v1	Lactobacillales;Lactobacillaceae;Lactobacillus;Lactobacillus acidophilus	0	no_spo0B
GCF_016026635.1	ASM1602663v1	Bacillales;Staphylococcaceae;Staphylococcus;Staphylococcus pseudintermedius	0	no_spo0B
GCF_006094395.1	ASM609439v1	Bacillales;Staphylococcaceae;Staphylococcus;Staphylococcus haemolyticus	0	no_spo0B
GCF_000014425.1	ASM1442v1	Lactobacillales;Lactobacillaceae;Lactobacillus;Lactobacillus gasseri	0	no_spo0B
GCF_016026695.1	ASM1602669v1	Lactobacillales;Streptococcaceae;Lactococcus;Lactococcus garvieae	0	no_spo0B
GCF_000829055.1	ASM82905v1	Lactobacillales;Lactobacillaceae;Lacticaseibacillus;Lacticaseibacillus casei	0	no_spo0B
GCF_003641185.1	ASM364118v1	Lactobacillales;Lactobacillaceae;Lactiplantibacillus;Lactiplantibacillus pentosus	0	no_spo0B
GCF_900474615.1	40295_D02	Bacillales;Staphylococcaceae;Mammaliicoccus;Mammaliicoccus sciuri	0	no_spo0B
GCF_004101845.1	ASM410184v1	Lactobacillales;Lactobacillaceae;Latilactobacillus;Latilactobacillus curvatus	0	no_spo0B
GCF_002706795.1	ASM270679v1	Bacillales;Paenibacillaceae;Brevibacillus;Brevibacillus laterosporus	1	0
GCF_900636475.1	42197_F01	Lactobacillales;Streptococcaceae;Streptococcus;Streptococcus anginosus	0	no_spo0B
GCF_034479305.1	ASM3447930v1	Bacillales;Bacillaceae;Shouchella;Shouchella clausii	1	0
GCF_000236925.1	ASM23692v1	Bacillales;Staphylococcaceae;Staphylococcus;Staphylococcus argenteus	0	no_spo0B
GCF_002982115.1	ASM298211v1	Bacillales;Bacillaceae;Lysinibacillus;Lysinibacillus sphaericus	1	0
GCF_040739365.1	DSM6717	Bacillales;Staphylococcaceae;Staphylococcus;Staphylococcus capitis	0	no_spo0B
GCF_900637025.1	46338_H01	Lactobacillales;Streptococcaceae;Streptococcus;Streptococcus oralis	0	no_spo0B
GCF_000227465.1	ASM22746v1	Bacillales;Bacillaceae;Bacillus;Bacillus spizizenii	1	0
GCF_002813755.1	ASM281375v1	Lactobacillales;Enterococcaceae;Enterococcus;Enterococcus mundtii	0	no_spo0B
GCF_000010125.1	ASM1012v1	Bacillales;Staphylococcaceae;Staphylococcus;Staphylococcus saprophyticus	0	no_spo0B
GCF_900475505.1	42925_G01	Lactobacillales;Streptococcaceae;Streptococcus;Streptococcus sanguinis	0	no_spo0B
GCF_900637055.1	46837_E02	Bacillales;Paenibacillaceae;Brevibacillus;Brevibacillus brevis	1	0
GCF_028596125.1	ASM2859612v1	Bacillales;Listeriaceae;Listeria;Listeria innocua	0	no_spo0B
GCF_019046945.1	ASM1904694v1	Lactobacillales;Streptococcaceae;Streptococcus;Streptococcus gordonii	0	no_spo0B
GCF_018314255.1	ASM1831425v1	Lactobacillales;Lactobacillaceae;Lentilactobacillus;Lentilactobacillus buchneri	0	no_spo0B
GCF_900475595.1	44343_G01	Lactobacillales;Streptococcaceae;Streptococcus;Streptococcus uberis	0	no_spo0B
GCF_900475975.1	46931_F01	Lactobacillales;Streptococcaceae;Streptococcus;Streptococcus intermedius	0	no_spo0B
GCF_002243645.1	ASM224364v1	Bacillales;Bacillaceae;Peribacillus;Peribacillus simplex	1	0
GCF_003584685.1	ASM358468v1	Lactobacillales;Lactobacillaceae;Lactobacillus;Lactobacillus paragasseri	0	no_spo0B
GCF_001700985.1	ASM170098v1	Bacillales;Anoxybacillaceae;Parageobacillus;Parageobacillus thermoglucosidasius	1	0
GCF_016725005.1	ASM1672500v1	Lactobacillales;Streptococcaceae;Streptococcus;Streptococcus constellatus	0	no_spo0B
GCF_000164675.2	ASM16467v2	Lactobacillales;Streptococcaceae;Streptococcus;Streptococcus parasanguinis	0	no_spo0B
GCF_900474605.1	41594_C01	Lactobacillales;Enterococcaceae;Enterococcus;Enterococcus cecorum	0	no_spo0B
GCF_900636575.1	42912_C01	Lactobacillales;Streptococcaceae;Streptococcus;Streptococcus canis	0	no_spo0B
GCF_001610955.1	ASM161095v1	Bacillales;Anoxybacillaceae;Geobacillus;Geobacillus thermoleovorans	1	0
GCF_016028795.1	ASM1602879v1	Bacillales;Staphylococcaceae;Macrococcoides;Macrococcoides caseolyticum	0	no_spo0B
GCF_000763515.1	ASM76351v1	Bacillales;Listeriaceae;Listeria;Listeria ivanovii	0	no_spo0B
GCF_000187935.1	ASM18793v2	Lactobacillales;Streptococcaceae;Streptococcus;Streptococcus parauberis	0	no_spo0B
GCF_002706745.1	ASM270674v1	Lactobacillales;Lactobacillaceae;Companilactobacillus;Companilactobacillus farciminis	0	no_spo0B
GCF_021654455.1	ASM2165445v1	Lactobacillales;Streptococcaceae;Streptococcus;Streptococcus parasuis	0	no_spo0B
GCF_002706425.1	ASM270642v1	Lactobacillales;Lactobacillaceae;Loigolactobacillus;Loigolactobacillus coryniformis	0	no_spo0B
GCF_001687625.2	ASM168762v2	Bacillales;Caryophanaceae;Planococcus;Planococcus maritimus	1	0
GCF_000816085.1	ASM81608v1	Bacillales;Staphylococcaceae;Staphylococcus;Staphylococcus hyicus	0	no_spo0B
GCF_001543205.1	ASM154320v1	Lactobacillales;Aerococcaceae;Aerococcus;Aerococcus urinaeequi	0	no_spo0B
GCF_001543285.1	ASM154328v1	Lactobacillales;Aerococcaceae;Aerococcus;Aerococcus viridans	0	no_spo0B
GCF_016127255.1	ASM1612725v1	Lactobacillales;Lactobacillaceae;Leuconostoc;Leuconostoc pseudomesenteroides	0	no_spo0B
GCF_000027145.1	ASM2714v1	Bacillales;Listeriaceae;Listeria;Listeria seeligeri	0	no_spo0B
GCF_016028275.1	ASM1602827v1	Bacillales;Staphylococcaceae;Staphylococcus;Staphylococcus carnosus	0	no_spo0B
GCF_019931005.1	ASM1993100v1	Lactobacillales;Carnobacteriaceae;Granulicatella;Granulicatella adiacens	0	no_spo0B
GCF_010669245.1	ASM1066924v1	Lactobacillales;Streptococcaceae;Pseudolactococcus;Pseudolactococcus raffinolactis	0	no_spo0B
GCF_003172995.1	ASM317299v1	Lactobacillales;Streptococcaceae;Streptococcus;Streptococcus sobrinus	0	no_spo0B
GCF_900475445.1	42727_F01	Lactobacillales;Streptococcaceae;Streptococcus;Streptococcus cristatus	0	no_spo0B
GCF_016127275.1	ASM1612727v1	Lactobacillales;Streptococcaceae;Streptococcus;Streptococcus infantarius	0	no_spo0B
GCF_001618685.1	ASM161868v1	Bacillales;Anoxybacillaceae;Geobacillus;Geobacillus subterraneus	1	0
GCF_016028295.1	ASM1602829v1	Bacillales;Staphylococcaceae;Staphylococcus;Staphylococcus auricularis	0	no_spo0B
GCF_004117095.1	ASM411709v1	Bacillales;Paenibacillaceae;Paenibacillus;Paenibacillus chitinolyticus	1	1
GCF_900475675.1	45473_D02	Lactobacillales;Streptococcaceae;Streptococcus;Streptococcus lutetiensis	0	no_spo0B
GCF_004117055.1	ASM411705v1	Bacillales;Paenibacillaceae;Brevibacillus;Brevibacillus agri	1	0
GCF_001050115.1	ASM105011v1	Bacillales;Bacillaceae;Bacillus;Bacillus smithii	1	0
GCF_900638015.1	54984_A01	Bacillales;Listeriaceae;Listeria;Listeria grayi	0	no_spo0B
GCF_000981585.1	SBR5(T)	Bacillales;Paenibacillaceae;Paenibacillus;Paenibacillus riograndensis	1	1
GCF_000024285.1	ASM2428v1	Bacillales;Alicyclobacillaceae;Alicyclobacillus;Alicyclobacillus acidocaldarius	0	no_spo0B
GCF_018075365.1	ASM1807536v1	Bacillales;Bacillaceae;Virgibacillus;Virgibacillus pantothenticus	1	0
GCF_001187595.1	ASM118759v1	Bacillales;Anoxybacillaceae;Anoxybacillus;Anoxybacillus gonensis	1	0
GCF_003012915.1	ASM301291v1	Bacillales;Staphylococcaceae;Staphylococcus;Staphylococcus felis	0	no_spo0B
GCF_001891125.1	ASM189112v1	Lactobacillales;Lactobacillaceae;Leuconostoc;Leuconostoc suionicum	0	no_spo0B
GCF_011387195.1	ASM1138719v1	Lactobacillales;Streptococcaceae;Streptococcus;Streptococcus ruminicola	0	no_spo0B
GCF_001761545.1	ASM176154v1	Lactobacillales;Lactobacillaceae;Weissella;Weissella soli	0	no_spo0B
GCF_022674245.1	ASM2267424v1	Bacillales;Alicyclobacillaceae;Alicyclobacillus;Alicyclobacillus acidoterrestris	0	no_spo0B
GCF_004124315.2	ASM412431v2	Bacillales;Bacillaceae;Bacillus;Bacillus cabrialesii	1	0
GCF_029094545.1	ASM2909454v1	Bacillales;Bacillaceae;Alkalihalophilus;Alkalihalophilus pseudofirmus	1	0
GCF_001687585.2	ASM168758v2	Bacillales;Caryophanaceae;Planococcus;Planococcus halocryophilus	1	0
GCF_041295575.1	ASM4129557v1	Bacillales;Caryophanaceae;Sporosarcina;Sporosarcina pasteurii	1	0
GCF_018394055.1	ASM1839405v1	Lactobacillales;Lactobacillaceae;Weissella;Weissella ceti	0	no_spo0B
GCF_000019905.1	ASM1990v1	Bacillales;NA;Exiguobacterium;Exiguobacterium artemiae	1	0
GCF_001543105.1	ASM154310v1	Lactobacillales;Aerococcaceae;Aerococcus;Aerococcus christensenii	0	no_spo0B
GCF_000196855.1	ASM19685v1	Lactobacillales;Lactobacillaceae;Leuconostoc;Leuconostoc gasicomitatum	0	no_spo0B
GCF_030770335.1	ASM3077033v1	Lactobacillales;Lactobacillaceae;Lacticaseibacillus;Lacticaseibacillus zeae	0	no_spo0B
GCF_000758725.1	ASM75872v1	Bacillales;Paenibacillaceae;Paenibacillus;Paenibacillus odorifer	1	1
GCF_002240415.1	ASM224041v1	Bacillales;Paenibacillaceae;Paenibacillus;Paenibacillus kribbensis	1	1
GCF_026651875.1	ASM2665187v1	Bacillales;Alicyclobacillaceae;Alicyclobacillus;Alicyclobacillus fastidiosus	0	no_spo0B
GCF_007995155.1	ASM799515v1	Bacillales;Bacillaceae;Cytobacillus;Cytobacillus dafuensis	1	0
GCF_028877475.1	ASM2887747v1	Bacillales;Bacillaceae;Lysinibacillus;Lysinibacillus irui	1	0
GCF_026013645.1	ASM2601364v1	Bacillales;Bacillaceae;Virgibacillus;Virgibacillus natechei	1	0
GCF_028751525.1	ASM2875152v1	Bacillales;Alicyclobacillaceae;Alicyclobacillus;Alicyclobacillus cycloheptanicus	0	no_spo0B
GCF_003795145.1	ASM379514v1	Lactobacillales;Enterococcaceae;Tetragenococcus;Tetragenococcus koreensis	0	no_spo0B
GCF_001685435.2	ASM168543v3	Bacillales;Bacillaceae;Salimicrobium;Salimicrobium jeotgali	0	no_spo0B
GCF_900637235.1	50305_D01	Bacillales;Staphylococcaceae;Staphylococcus;Staphylococcus condimenti	0	no_spo0B
GCF_003019255.1	ASM301925v1	Bacillales;Staphylococcaceae;Staphylococcus;Staphylococcus kloosii	0	no_spo0B
GCF_014058425.1	ASM1405842v1	Lactobacillales;Lactobacillaceae;Companilactobacillus;Companilactobacillus pabuli	0	no_spo0B
GCF_003609975.1	ASM360997v1	Lactobacillales;Streptococcaceae;Streptococcus;Streptococcus ruminantium	0	no_spo0B
GCF_024397795.1	ASM2439779v1	Lactobacillales;Lactobacillaceae;Lactobacillus;Lactobacillus intestinalis	0	no_spo0B
GCF_014397255.1	ASM1439725v1	Lactobacillales;Lactobacillaceae;Weissella;Weissella diestrammenae	0	no_spo0B
GCF_004359375.1	ASM435937v1	Lactobacillales;Lactobacillaceae;Acetilactobacillus;Acetilactobacillus jinshanensis	0	no_spo0B
GCF_018966525.1	ASM1896652v1	Bacillales;Paenibacillaceae;Paenibacillus;Paenibacillus sophorae	1	1
GCF_003534205.1	Lweihen2.0	Bacillales;Listeriaceae;Listeria;Listeria weihenstephanensis	0	no_spo0B
GCF_013267415.1	ASM1326741v1	Lactobacillales;Aerococcaceae;Abiotrophia;Abiotrophia defectiva	0	no_spo0B
GCF_900475415.1	42206_H01	Lactobacillales;Streptococcaceae;Streptococcus;Streptococcus porcinus	0	no_spo0B
GCF_000756615.1	ASM75661v1	Bacillales;Paenibacillaceae;Paenibacillus;Paenibacillus durus	1	1
GCF_001936335.1	ASM193633v1	Lactobacillales;Lactobacillaceae;Amylolactobacillus;Amylolactobacillus amylophilus	0	no_spo0B
GCF_000017425.1	ASM1742v1	Bacillales;Bacillaceae;Bacillus;Bacillus cytotoxicus	1	0
GCF_002849895.1	ASM284989v1	Lactobacillales;Lactobacillaceae;Companilactobacillus;Companilactobacillus alimentarius	0	no_spo0B
GCF_001421015.2	ASM142101v2	Bacillales;Paenibacillaceae;Paenibacillus;Paenibacillus bovis	1	1
GCF_006704205.1	ASM670420v1	Bacillales;Bacillaceae;Cytobacillus;Cytobacillus solani	1	0
GCF_002355375.1	ASM235537v1	Bacillales;Paenibacillaceae;Aneurinibacillus;Aneurinibacillus soli	1	0
GCF_019915265.1	ASM1991526v1	Bacillales;Bacillaceae;Bacillus;Bacillus aquiflavi	1	0
GCF_002009235.1	ASM200923v1	Bacillales;Caryophanaceae;Planococcus;Planococcus faecalis	1	0
GCF_001465835.2	ASM146583v2	Bacillales;Caryophanaceae;Planococcus;Planococcus kocurii	1	0
GCF_002804065.1	ASM280406v1	Bacillales;Alicyclobacillaceae;Kyrpidia;Kyrpidia spormannii	1	1
GCF_001634285.1	ASM163428v1	Bacillales;Anoxybacillaceae;Anoxybacteroides;Anoxybacteroides amylolyticum	1	0
GCF_963243745.1	LzLMG22198_assembly	Lactobacillales;Lactobacillaceae;Levilactobacillus;Levilactobacillus zymae	0	no_spo0B
GCF_003606365.2	ASM360636v2	Lactobacillales;Lactobacillaceae;Companilactobacillus;Companilactobacillus zhachilii	0	no_spo0B
GCF_028743495.1	ASM2874349v1	Bacillales;Bacillaceae;Allobacillus;Allobacillus halotolerans	1	0
GCF_001971585.1	ASM197158v1	Lactobacillales;Lactobacillaceae;Companilactobacillus;Companilactobacillus allii	0	no_spo0B
GCF_002119805.1	ASM211980v1	Bacillales;Staphylococcaceae;Macrococcoides;Macrococcoides canis	0	no_spo0B
GCF_002005405.1	ASM200540v1	Lactobacillales;Carnobacteriaceae;Jeotgalibaca;Jeotgalibaca dankookensis	0	no_spo0B
GCF_000785105.2	ASM78510v2	Lactobacillales;Lactobacillaceae;Lentilactobacillus;Lentilactobacillus curieae	0	no_spo0B
GCF_001989575.1	ASM198957v1	Bacillales;Abyssicoccaceae;Abyssicoccus;Abyssicoccus albus	0	no_spo0B
GCF_019357495.1	ASM1935749v1	Bacillales;Staphylococcaceae;Nosocomiicoccus;Nosocomiicoccus ampullae	0	no_spo0B
GCF_000758705.1	ASM75870v1	Bacillales;Paenibacillaceae;Paenibacillus;Paenibacillus graminis	1	1
GCF_002250055.1	ASM225005v1	Bacillales;Bacillaceae;Sutcliffiella;Sutcliffiella cohnii	1	0
GCF_001687565.2	ASM168756v2	Bacillales;Caryophanaceae;Planococcus;Planococcus antarcticus	1	0
GCF_001687665.2	ASM168766v2	Bacillales;Caryophanaceae;Planococcus;Planococcus donghaensis	1	0
GCF_900187315.1	52087_C01	Bacillales;Listeriaceae;Listeria;Listeria welshimeri	0	no_spo0B
GCF_029024945.1	ASM2902494v1	Bacillales;Staphylococcaceae;Staphylococcus;Staphylococcus succinus	0	no_spo0B
GCF_016725245.1	ASM1672524v1	Bacillales;Staphylococcaceae;Mammaliicoccus;Mammaliicoccus vitulinus	0	no_spo0B
GCF_001543175.1	ASM154317v1	Lactobacillales;Aerococcaceae;Aerococcus;Aerococcus urinae	0	no_spo0B
GCF_000284515.1	ASM28451v1	Bacillales;Bacillaceae;Halobacillus;Halobacillus halophilus	1	0
GCF_000011245.1	ASM1124v1	Bacillales;Bacillaceae;Oceanobacillus;Oceanobacillus iheyensis	1	0
GCF_029023825.1	ASM2902382v1	Lactobacillales;Enterococcaceae;Enterococcus;Enterococcus saccharolyticus	0	no_spo0B
GCF_000493735.1	ASM49373v1	Lactobacillales;Carnobacteriaceae;Carnobacterium;Carnobacterium inhibens	0	no_spo0B
GCF_000829395.1	ASM82939v1	Lactobacillales;Lactobacillaceae;Paucilactobacillus;Paucilactobacillus hokkaidonensis	0	no_spo0B
GCF_900476055.1	53750_F01	Lactobacillales;Streptococcaceae;Streptococcus;Streptococcus australis	0	no_spo0B
GCF_900636885.1	44927_H01	Lactobacillales;Streptococcaceae;Streptococcus;Streptococcus urinalis	0	no_spo0B
GCF_000092505.1	ASM9250v1	Lactobacillales;Lactobacillaceae;Leuconostoc;Leuconostoc kimchii	0	no_spo0B
GCF_009720625.1	ASM972062v1	Bacillales;Bacillaceae;Metabacillus;Metabacillus sediminilitoris	1	0
GCF_028606985.1	ASM2860698v1	Bacillales;Paenibacillaceae;Paenibacillus;Paenibacillus kyungheensis	1	1
GCF_000600105.1	ASM60010v1	Bacillales;Bacillaceae;Lysinibacillus;Lysinibacillus varians	1	0
GCF_001687605.2	ASM168760v2	Bacillales;Caryophanaceae;Planococcus;Planococcus plakortidis	1	0
GCF_001186155.3	ASM118615v3	Bacillales;Caryophanaceae;Planococcus;Planococcus versutus	1	0
GCF_014397115.1	ASM1439711v1	Lactobacillales;Enterococcaceae;Vagococcus;Vagococcus carniphilus	0	no_spo0B
GCF_003718735.1	ASM371873v1	Bacillales;Staphylococcaceae;Staphylococcus;Staphylococcus debuckii	0	no_spo0B
GCF_900186985.1	50377_C01	Bacillales;Staphylococcaceae;Staphylococcus;Staphylococcus piscifermentans	0	no_spo0B
GCF_016126655.1	ASM1612665v1	Lactobacillales;Aerococcaceae;Tuanshanicoccus;Tuanshanicoccus lijuaniae	0	no_spo0B
GCF_016127715.1	ASM1612771v1	Bacillales;Staphylococcaceae;Staphylococcus;Staphylococcus saccharolyticus	0	no_spo0B
GCF_001932615.1	ASM193261v1	Lactobacillales;Lactobacillaceae;Weissella;Weissella jogaejeotgali	0	no_spo0B
GCF_003627135.1	ASM362713v1	Lactobacillales;Streptococcaceae;Streptococcus;Streptococcus koreensis	0	no_spo0B
GCF_004102045.2	ASM410204v2	Lactobacillales;Lactobacillaceae;Oenococcus;Oenococcus sicerae	0	no_spo0B
GCF_000177235.2	ASM17723v2	Bacillales;Bacillaceae;Evansella;Evansella cellulosilytica	1	0
GCF_900478165.1	48290_A02	Bacillales;Bacillaceae;Lederbergia;Lederbergia lenta	1	0
GCF_000227705.2	ASM22770v3	Bacillales;Paenibacillaceae;Thermobacillus;Thermobacillus composti	1	1
GCF_000093085.1	ASM9308v1	Bacillales;Bacillaceae;Salisediminibacterium;Salisediminibacterium selenitireducens	1	0
GCF_000092905.1	ASM9290v1	Bacillales;Alicyclobacillaceae;Kyrpidia;Kyrpidia tusciae	1	1
GCF_900187055.1	50377_D01	Bacillales;Staphylococcaceae;Staphylococcus;Staphylococcus simiae	0	no_spo0B
GCF_000307165.1	ASM30716v1	Bacillales;Bacillaceae;Amphibacillus;Amphibacillus xylanus	1	0
GCF_900187085.1	50624_E01	Lactobacillales;Streptococcaceae;Streptococcus;Streptococcus merionis	0	no_spo0B
GCF_046058945.1	ASM4605894v1	Bacillales;Listeriaceae;Brochothrix;Brochothrix campestris	0	no_spo0B
GCF_900637075.1	48128_D02	Lactobacillales;Streptococcaceae;Streptococcus;Streptococcus pseudoporcinus	0	no_spo0B
GCF_900475025.1	41906_G01	Lactobacillales;Streptococcaceae;Streptococcus;Streptococcus ferus	0	no_spo0B
GCF_900476045.1	50279_D01	Bacillales;Gemellaceae;Gemella;Gemella morbillorum	0	no_spo0B
GCF_002192415.1	ASM219241v1	Bacillales;Paenibacillaceae;Paenibacillus;Paenibacillus donghaensis	1	1
GCF_012849095.1	ASM1284909v1	Bacillales;Paenibacillaceae;Cohnella;Cohnella herbarum	1	1
GCF_000758665.1	ASM75866v1	Bacillales;Paenibacillaceae;Paenibacillus;Paenibacillus borealis	1	1
GCF_009728935.1	ASM972893v1	Bacillales;Paenibacillaceae;Paenibacillus;Paenibacillus psychroresistens	1	1
GCF_025369935.1	ASM2536993v1	Bacillales;Paenibacillaceae;Paenibacillus;Paenibacillus andongensis	1	1
GCF_024734895.1	ASM2473489v1	Bacillales;Paenibacillaceae;Paenibacillus;Paenibacillus spongiae	1	1
GCF_003945345.1	ASM394534v1	Bacillales;Paenibacillaceae;Paenibacillus;Paenibacillus baekrokdamisoli	1	1
GCF_004295585.1	ASM429558v1	Bacillales;Paenibacillaceae;Cohnella;Cohnella abietis	1	1
GCF_010365285.1	ASM1036528v1	Bacillales;Paenibacillaceae;Paenibacillus;Paenibacillus rhizovicinus	1	1
GCF_009363075.1	ASM936307v1	Bacillales;Paenibacillaceae;Paenibacillus;Paenibacillus guangzhouensis	1	1
GCF_052056485.1	ASM5205648v1	Bacillales;Paenibacillaceae;Paenibacillus;Paenibacillus nitricinens	1	1
GCF_010119935.1	ASM1011993v1	Bacillales;Paenibacillaceae;Paenibacillus;Paenibacillus lycopersici	1	1
GCF_030866765.1	ASM3086676v1	Bacillales;Paenibacillaceae;Paenibacillus;Paenibacillus silvisoli	1	1
GCF_003952225.1	ASM395222v1	Bacillales;Paenibacillaceae;Paenibacillus;Paenibacillus albus	1	1
GCF_002741055.1	ASM274105v1	Bacillales;Paenibacillaceae;Paenibacillus;Paenibacillus ihbetae	1	1
GCF_021513275.1	ASM2151327v1	Bacillales;Paenibacillaceae;Paenibacillus;Paenibacillus hexagrammi	1	1
GCF_003991425.1	ASM399142v1	Bacillales;Paenibacillaceae;Paenibacillus;Paenibacillus lutimineralis	1	1
GCF_031599675.1	ASM3159967v1	Bacillales;Paenibacillaceae;Paenibacillus;Paenibacillus pedocola	1	1
GCF_014107495.1	ASM1410749v1	Bacillales;Paenibacillaceae;Cohnella;Cohnella cholangitidis	1	1
GCF_032268605.1	ASM3226860v1	Bacillales;Paenibacillaceae;Paenibacillus;Paenibacillus aurantius	1	1
GCF_017086365.1	ASM1708636v1	Bacillales;Paenibacillaceae;Paenibacillus;Paenibacillus tianjinensis	1	1
GCF_036670025.1	ASM3667002v1	Bacillales;Bacillaceae;Niallia;Niallia oryzisoli	1	0
GCF_032271945.1	ASM3227194v1	Bacillales;Paenibacillaceae;Paenibacillus;Paenibacillus roseopurpureus	1	1
GCF_014217835.1	ASM1421783v1	Bacillales;Bacillaceae;Metabacillus;Metabacillus elymi	1	0
GCF_000961095.1	ASM96109v1	Bacillales;Paenibacillaceae;Paenibacillus;Paenibacillus beijingensis	1	1
GCF_000758685.1	ASM75868v1	Bacillales;Paenibacillaceae;Paenibacillus;Paenibacillus stellifer	1	1
GCF_023746555.1	ASM2374655v1	Bacillales;Paenibacillaceae;Brevibacillus;Brevibacillus ruminantium	1	0
GCF_006542275.1	ASM654227v1	Bacillales;Paenibacillaceae;Saccharibacillus;Saccharibacillus brassicae	1	1
GCF_003713065.1	ASM371306v1	Bacillales;Paenibacillaceae;Cohnella;Cohnella candidum	1	1
GCF_003931855.1	ASM393185v1	Bacillales;Paenibacillaceae;Paenibacillus;Paenibacillus lentus	1	1
GCF_016638705.1	ASM1663870v1	Bacillales;Bacillaceae;Lysinibacillus;Lysinibacillus agricola	1	0
GCF_000612505.1	ASM61250v1	Bacillales;Paenibacillaceae;Paenibacillus;Paenibacillus sabinae	1	1
GCF_002162355.1	ASM216235v1	Bacillales;Alicyclobacillaceae;Tumebacillus;Tumebacillus avium	1	0
GCF_017298635.1	ASM1729863v1	Bacillales;Alicyclobacillaceae;Alicyclobacillus;Alicyclobacillus mengziensis	0	no_spo0B
GCF_001866075.4	ASM186607v4	Bacillales;Bacillaceae;Anaerobacillus;Anaerobacillus isosaccharinicus	1	0
GCF_012676905.1	ASM1267690v1	Bacillales;Paenibacillaceae;Paenibacillus;Paenibacillus albicereus	1	1
GCF_044704065.1	ASM4470406v1	Bacillales;Bacillaceae;Niallia;Niallia tiangongensis	1	0
GCF_046237635.1	ASM4623763v1	Bacillales;Bacillaceae;Peribacillus;Peribacillus sedimenti	1	0
GCF_009650095.1	ASM965009v1	Bacillales;Bacillaceae;Gracilibacillus;Gracilibacillus salitolerans	1	0
GCF_030127205.1	ASM3012720v1	Bacillales;Bacillaceae;Metabacillus;Metabacillus hrfriensis	1	0
GCF_019933155.2	ASM1993315v2	Bacillales;Bacillaceae;Metabacillus;Metabacillus dongyingensis	1	0
GCF_001644605.1	ASM164460v1	Bacillales;Paenibacillaceae;Paenibacillus;Paenibacillus swuensis	1	0
GCF_001685395.1	ASM168539v1	Bacillales;Paenibacillaceae;Paenibacillus;Paenibacillus yonginensis	1	1
GCF_030263935.1	ASM3026393v1	Bacillales;Paenibacillaceae;Paenibacillus;Paenibacillus polygoni	1	1
GCF_020923435.1	ASM2092343v1	Bacillales;Paenibacillaceae;Brevibacillus;Brevibacillus humidisoli	1	0
GCF_022919835.1	ASM2291983v1	Bacillales;Bacillaceae;Halobacillus;Halobacillus shinanisalinarum	1	0
GCF_022818495.1	ASM2281849v1	Bacillales;Alicyclobacillaceae;Fodinisporobacter;Fodinisporobacter ferrooxydans	1	1
GCF_022919575.1	ASM2291957v1	Bacillales;Bacillaceae;Gracilibacillus;Gracilibacillus salinarum	1	0
GCF_026651605.1	ASM2665160v1	Bacillales;Alicyclobacillaceae;Alicyclobacillus;Alicyclobacillus dauci	1	0
GCF_001857945.1	ASM185794v1	Bacillales;Paenibacillaceae;Paenibacillus;Paenibacillus crassostreae	1	1
GCF_046237595.1	ASM4623759v1	Bacillales;Bacillaceae;Neobacillus;Neobacillus oceani	1	0
GCF_048270625.1	ASM4827062v1	Bacillales;Bacillaceae;Bacillus;Bacillus haimaensis	1	0
GCF_002243515.1	ASM224351v1	Bacillales;Alicyclobacillaceae;Tumebacillus;Tumebacillus algifaecis	1	0
GCF_016495725.1	ASM1649572v1	Bacillales;Bacillaceae;Salicibibacter;Salicibibacter cibarius	0	no_spo0B
GCF_022919115.1	ASM2291911v1	Bacillales;Bacillaceae;Gracilibacillus;Gracilibacillus caseinilyticus	1	0
GCF_005577435.1	ASM557743v1	Bacillales;Paenibacillaceae;Paenibacillus;Paenibacillus algicola	1	1
GCF_016406105.1	ASM1640610v1	Bacillales;Paenibacillaceae;Brevibacillus;Brevibacillus composti	1	0
GCF_020519665.1	ASM2051966v1	Bacillales;Bacillaceae;Bacillus;Bacillus shivajii	1	0
GCF_046237605.1	ASM4623760v1	Bacillales;Bacillaceae;Paraperibacillus;Paraperibacillus marinus	1	0
GCF_001889165.1	ASM188916v1	Bacillales;Bacillaceae;Bacillus;Bacillus weihaiensis	1	0
GCF_002224365.1	ASM222436v1	Bacillales;Bacillaceae;Virgibacillus;Virgibacillus necropolis	1	0
GCF_008973485.1	ASM897348v1	Bacillales;Bacillaceae;Psychrobacillus;Psychrobacillus glaciei	0	no_spo0B
GCF_016772275.1	ASM1677227v1	Bacillales;Bacillaceae;Heyndrickxia;Heyndrickxia vini	1	0
GCF_046237625.1	ASM4623762v1	Bacillales;Bacillaceae;Paraperibacillus;Paraperibacillus esterisolvens	1	0
GCF_022919095.1	ASM2291909v1	Bacillales;Bacillaceae;Halobacillus;Halobacillus salinarum	1	0
GCF_004135365.1	ASM413536v1	Bacillales;Paenibacillaceae;Paenibacillus;Paenibacillus protaetiae	1	1
GCF_029714185.1	ASM2971418v1	Bacillales;Bacillaceae;Halobacillus;Halobacillus naozhouensis	1	0
GCF_046237645.1	ASM4623764v1	Bacillales;Bacillaceae;Rossellomorea;Rossellomorea sedimentorum	1	0
GCF_022921115.1	ASM2292111v1	Bacillales;Bacillaceae;Halobacillus;Halobacillus amylolyticus	1	0
GCF_028747805.1	ASM2874780v1	Bacillales;Caryophanaceae;Solibacillus;Solibacillus daqui	1	0
GCF_003352005.1	ASM335200v1	Bacillales;Bacillaceae;Oceanobacillus;Oceanobacillus zhaokaii	1	0
GCF_017792025.1	ASM1779202v1	Bacillales;Bacillaceae;Sediminibacillus;Sediminibacillus dalangtanensis	1	0
GCF_021390075.1	ASM2139007v1	Bacillales;Bacillaceae;Cytobacillus;Cytobacillus spongiae	1	0
GCF_002216775.1	ASM221677v1	Bacillales;Bacillaceae;Virgibacillus;Virgibacillus phasianinus	1	0
GCF_028735875.1	ASM2873587v1	Bacillales;Bacillaceae;Shouchella;Shouchella hunanensis	1	0
GCF_003963515.1	ASM396351v1	Bacillales;Paenibacillaceae;Brevibacillus;Brevibacillus marinus	1	0
GCF_006965545.2	ASM696554v2	Bacillales;Bacillaceae;Paenalkalicoccus;Paenalkalicoccus suaedae	1	0
GCF_021049245.1	ASM2104924v1	Bacillales;Bacillaceae;Radiobacillus;Radiobacillus kanasensis	1	0
GCF_030413595.1	ASM3041359v1	Bacillales;Caryophanaceae;Planococcus;Planococcus liqunii	1	0
GCF_004367585.1	ASM436758v1	Bacillales;Caryophanaceae;Paenisporosarcina;Paenisporosarcina antarctica	1	0
GCF_001307805.1	ASM130780v2	Bacillales;Bacillaceae;Lentibacillus;Lentibacillus amyloliquefaciens	1	0
GCF_028471905.1	ASM2847190v1	Bacillales;Paenibacillaceae;Aneurinibacillus;Aneurinibacillus uraniidurans	1	0
GCF_002197645.1	ASM219764v1	Lactobacillales;Enterococcaceae;Enterococcus;Enterococcus wangshanyuanii	0	no_spo0B
GCF_021560035.1	ASM2156003v1	Bacillales;Bacillaceae;Virgibacillus;Virgibacillus salidurans	1	0
GCF_016495865.1	ASM1649586v1	Bacillales;Bacillaceae;Salicibibacter;Salicibibacter cibi	0	no_spo0B
GCF_006740705.1	ASM674070v1	Bacillales;Bacillaceae;Salicibibacter;Salicibibacter halophilus	0	no_spo0B
GCF_027186265.1	ASM2718626v1	Bacillales;Bacillaceae;Lentibacillus;Lentibacillus daqui	1	0
GCF_003268595.1	ASM326859v1	Bacillales;Bacillaceae;Paraliobacillus;Paraliobacillus zengyii	1	0
GCF_001999905.1	ASM199990v1	Bacillales;Caryophanaceae;Planococcus;Planococcus lenghuensis	1	0
GCF_008014775.2	ASM801477v2	Bacillales;Bacillaceae;Alkalicoccus;Alkalicoccus halolimnae	1	0
GCF_003336365.1	ASM333636v1	Bacillales;Bacillaceae;Salicibibacter;Salicibibacter kimchii	0	no_spo0B
GCF_002005165.1	ASM200516v1	Bacillales;Thermoactinomycetaceae;Novibacillus;Novibacillus thermophilus	1	1
GCF_040126055.1	ASM4012605v1	Bacillales;Fictibacillaceae;Pseudalkalibacillus;Pseudalkalibacillus nanhaiensis	1	0
GCF_007301515.1	ASM730151v1	Bacillales;Bacillaceae;Radiobacillus;Radiobacillus deserti	1	0
GCF_001721685.1	ASM172168v1	Bacillales;Bacillaceae;Salisediminibacterium;Salisediminibacterium beveridgei	1	0
GCF_013282215.1	ASM1328221v1	Bacillales;Thermoactinomycetaceae;Kroppenstedtia;Kroppenstedtia eburnea	1	1
GCF_001465795.2	ASM146579v2	Bacillales;Caryophanaceae;Planococcus;Planococcus rifietoensis	1	0
GCF_033304615.1	ASM3330461v1	Bacillales;Caryophanaceae;Sporosarcina;Sporosarcina oncorhynchi	0	no_spo0B
GCF_015097055.1	ASM1509705v1	Bacillales;Alicyclobacillaceae;Effusibacillus;Effusibacillus dendaii	1	1
GCF_001753205.1	ASM175320v1	Bacillales;Caryophanaceae;Sporosarcina;Sporosarcina ureilytica	1	0
GCF_013265585.1	ASM1326558v1	Bacillales;Thermoactinomycetaceae;Kroppenstedtia;Kroppenstedtia pulmonis	1	1
GCF_947539765.1	AMBF275_2_hybrid	Lactobacillales;Lactobacillaceae;Lactiplantibacillus;Lactiplantibacillus carotarum	0	no_spo0B
GCF_040500475.1	ASM4050047v1	Bacillales;Bacillaceae;Bacillus;Bacillus maqinnsis	1	0
GCF_024661895.1	ASM2466189v1	Lactobacillales;Aerococcaceae;Fundicoccus;Fundicoccus culcitae	0	no_spo0B
GCF_033304595.1	ASM3330459v1	Bacillales;Caryophanaceae;Sporosarcina;Sporosarcina jeotgali	0	no_spo0B
GCF_018326425.1	ASM1832642v1	Bacillales;Thermoactinomycetaceae;Polycladomyces;Polycladomyces abyssicola	1	1
GCF_012955605.1	ASM1295560v1	Bacillales;Bacillaceae;Bacillus;Bacillus fonticola	1	0
GCF_026547225.1	ASM2654722v1	Bacillales;Bacillaceae;Fervidibacillus;Fervidibacillus albus	1	0
GCF_015482585.1	ASM1548258v1	Bacillales;Bacillaceae;Mangrovibacillus;Mangrovibacillus cuniculi	1	0
GCF_030770295.1	ASM3077029v1	Lactobacillales;Lactobacillaceae;Lacticaseibacillus;Lacticaseibacillus styriensis	0	no_spo0B
GCF_029726355.1	ASM2972635v1	Lactobacillales;Lactobacillaceae;Lacticaseibacillus;Lacticaseibacillus huelsenbergensis	0	no_spo0B
GCF_030406775.1	ASM3040677v1	Bacillales;Caryophanaceae;Sporosarcina;Sporosarcina trichiuri	1	0
GCF_030770265.1	ASM3077026v1	Lactobacillales;Lactobacillaceae;Lacticaseibacillus;Lacticaseibacillus parahuelsenbergensis	0	no_spo0B
GCF_011304195.1	ASM1130419v1	Lactobacillales;Enterococcaceae;Vagococcus;Vagococcus hydrophili	0	no_spo0B
GCF_004358325.1	ASM435832v1	Lactobacillales;Lactobacillaceae;Periweissella;Periweissella cryptocerci	0	no_spo0B
GCF_037949505.1	ASM3794950v1	Bacillales;Bacillaceae;Tepidibacillus;Tepidibacillus marianensis	1	1
GCF_003955755.1	ASM395575v1	Lactobacillales;Carnobacteriaceae;Jeotgalibaca;Jeotgalibaca ciconiae	0	no_spo0B
GCF_026547205.1	ASM2654720v1	Bacillales;Bacillaceae;Fervidibacillus;Fervidibacillus halotolerans	1	0
GCF_029983095.1	ASM2998309v1	Lactobacillales;Enterococcaceae;Enterococcus;Enterococcus montenegrensis	0	no_spo0B
GCF_030294405.1	ASM3029440v1	Bacillales;Staphylococcaceae;Staphylococcus;Staphylococcus casei	0	no_spo0B
GCF_000831645.3	ASM83164v3	Lactobacillales;Lactobacillaceae;Companilactobacillus;Companilactobacillus heilongjiangensis	0	no_spo0B
GCF_900636685.1	43874_A01	Bacillales;Staphylococcaceae;Staphylococcus;Staphylococcus schweitzeri	0	no_spo0B
GCF_011397115.1	ASM1139711v1	Lactobacillales;Enterococcaceae;Enterococcus;Enterococcus saigonensis	0	no_spo0B
GCF_030762805.1	ASM3076280v1	Bacillales;Bacillaceae;Aciduricibacillus;Aciduricibacillus chroicocephali	1	0
GCF_003856495.1	ASM385649v1	Bacillales;Thermoactinomycetaceae;Staphylospora;Staphylospora marina	1	1
GCF_006965445.1	ASM696544v1	Lactobacillales;Streptococcaceae;Lactococcus;Lactococcus protaetiae	0	no_spo0B
GCF_003627095.1	ASM362709v1	Lactobacillales;Streptococcaceae;Lactococcus;Lactococcus allomyrinae	0	no_spo0B
GCF_038561955.2	ASM3856195v1	Bacillales;Staphylococcaceae;Salinicoccus;Salinicoccus bachuensis	0	no_spo0B
GCF_001050475.1	ASM105047v1	Lactobacillales;Lactobacillaceae;Companilactobacillus;Companilactobacillus ginsenosidimutans	0	no_spo0B
GCF_003546865.1	ASM354686v1	Lactobacillales;Aerococcaceae;Suicoccus;Suicoccus acidiformans	0	no_spo0B
GCF_015775975.1	ASM1577597v1	Bacillales;Staphylococcaceae;Staphylococcus;Staphylococcus lloydii	0	no_spo0B
GCF_028736235.1	ASM2873623v1	Lactobacillales;Lactobacillaceae;Lacticaseibacillus;Lacticaseibacillus pabuli	0	no_spo0B
GCF_003595195.1	ASM359519v1	Bacillales;Caryophanaceae;Paenisporosarcina;Paenisporosarcina cavernae	1	0
GCF_002101335.1	ASM210133v1	Bacillales;Staphylococcaceae;Staphylococcus;Staphylococcus lutrae	0	no_spo0B
GCF_047425875.1	ASM4742587v1	Bacillales;Staphylococcaceae;Macrococcus;Macrococcus animalis	0	no_spo0B
GCF_003086355.1	ASM308635v2	Lactobacillales;Streptococcaceae;Streptococcus;Streptococcus chenjunshii	0	no_spo0B
GCF_900187075.1	50432_F01	Bacillales;Staphylococcaceae;Mammaliicoccus;Mammaliicoccus stepanovicii	1	0
GCF_011100465.1	ASM1110046v1	Lactobacillales;Carnobacteriaceae;Jeotgalibaca;Jeotgalibaca arthritidis	0	no_spo0B
GCF_003795125.1	ASM379512v1	Lactobacillales;Enterococcaceae;Tetragenococcus;Tetragenococcus osmophilus	0	no_spo0B
GCF_037076355.1	ASM3707635v1	Lactobacillales;Streptococcaceae;Streptococcus;Streptococcus parapneumoniae	0	no_spo0B
GCF_020883535.1	ASM2088353v1	Bacillales;Staphylococcaceae;Staphylococcus;Staphylococcus ratti	0	no_spo0B
GCF_033095985.1	ASM3309598v1	Lactobacillales;Lactobacillaceae;Xylocopilactobacillus;Xylocopilactobacillus apicola	0	no_spo0B
GCF_001623565.1	ASM162356v1	Lactobacillales;Streptococcaceae;Streptococcus;Streptococcus marmotae	0	no_spo0B
GCF_032595075.1	ASM3259507v1	Lactobacillales;Streptococcaceae;Streptococcus;Streptococcus iners	0	no_spo0B
GCF_011299095.1	ASM1129909v1	Lactobacillales;Carnobacteriaceae;Jeotgalibaca;Jeotgalibaca porci	0	no_spo0B
GCF_001708305.1	ASM170830v1	Lactobacillales;Streptococcaceae;Streptococcus;Streptococcus himalayensis	0	no_spo0B
GCF_033095965.1	ASM3309596v1	Lactobacillales;Lactobacillaceae;Xylocopilactobacillus;Xylocopilactobacillus apis	0	no_spo0B
GCF_006770285.1	ASM677028v1	Lactobacillales;Streptococcaceae;Pseudolactococcus;Pseudolactococcus paracarnosus	0	no_spo0B
GCF_001642085.1	ASM164208v1	Lactobacillales;Streptococcaceae;Streptococcus;Streptococcus pantholopis	0	no_spo0B
GCF_029144185.1	ASM2914418v1	Lactobacillales;Enterococcaceae;Vagococcus;Vagococcus intermedius	0	no_spo0B
GCF_020097135.1	ASM2009713v1	Bacillales;Staphylococcaceae;Macrococcus;Macrococcus armenti	1	0
GCF_018137985.1	ASM1813798v1	Lactobacillales;Streptococcaceae;Streptococcus;Streptococcus oriscaviae	0	no_spo0B
GCF_038789205.1	ASM3878920v1	Bacillales;Staphylococcaceae;Staphylococcus;Staphylococcus hsinchuensis	0	no_spo0B
GCF_000756715.1	PRJEB5505_assembly_1	Bacillales;Staphylococcaceae;Jeotgalicoccus;Jeotgalicoccus saudimassiliensis	0	no_spo0B
GCF_005145005.1	ASM514500v1	Lactobacillales;Enterococcaceae;Vagococcus;Vagococcus zengguangii	0	no_spo0B
GCF_001598035.1	ASM159803v1	Lactobacillales;Streptococcaceae;Streptococcus;Streptococcus halotolerans	0	no_spo0B
GCF_001870205.1	ASM187020v1	Lactobacillales;Enterococcaceae;Vagococcus;Vagococcus teuberi	0	no_spo0B
GCF_006770265.1	ASM677026v1	Lactobacillales;Streptococcaceae;Pseudolactococcus;Pseudolactococcus carnosus	0	no_spo0B
GCF_018127725.1	ASM1812772v1	Lactobacillales;Streptococcaceae;Streptococcus;Streptococcus lactarius	0	no_spo0B
GCF_024637875.1	ASM2463787v1	Lactobacillales;Enterococcaceae;Vagococcus;Vagococcus luciliae	0	no_spo0B
GCF_032594915.1	ASM3259491v1	Lactobacillales;Streptococcaceae;Streptococcus;Streptococcus suivaginalis	0	no_spo0B
GCF_947539375.1	AMBV1719_hybrid	Lactobacillales;Lactobacillaceae;Lactobacillus;Lactobacillus isalae	0	no_spo0B
GCF_034134805.1	ASM3413480v1	Lactobacillales;Streptococcaceae;Streptococcus;Streptococcus lingualis	0	no_spo0B
GCF_016237705.1	ASM1623770v1	Lactobacillales;Aerococcaceae;Tuanshanicoccus;Tuanshanicoccus yangjingiae	0	no_spo0B
GCF_002355215.1	ASM235521v1	Lactobacillales;Streptococcaceae;Streptococcus;Streptococcus troglodytae	0	no_spo0B
GCF_900187005.1	50569_B01	Bacillales;Staphylococcaceae;Staphylococcus;Staphylococcus muscae	0	no_spo0B
GCF_017639855.1	ASM1763985v1	Lactobacillales;Streptococcaceae;Streptococcus;Streptococcus zhangguiae	0	no_spo0B
GCF_024346585.1	ASM2434658v1	Lactobacillales;Streptococcaceae;Streptococcus;Streptococcus toyakuensis	0	no_spo0B
GCF_003595525.1	ASM359552v1	Lactobacillales;Streptococcaceae;Streptococcus;Streptococcus respiraculi	0	no_spo0B
GCF_038095555.1	ASM3809555v1	Bacillales;Staphylococcaceae;Macrococcus;Macrococcus psychrotolerans	0	no_spo0B
GCF_001543145.1	ASM154314v1	Lactobacillales;Aerococcaceae;Aerococcus;Aerococcus sanguinicola	0	no_spo0B
GCF_042140045.1	ASM4214004v1	Lactobacillales;Streptococcaceae;Streptococcus;Streptococcus nidrosiense	0	no_spo0B
GCF_035918315.1	ASM3591831v1	Lactobacillales;Enterococcaceae;Vagococcus;Vagococcus jeotgali	0	no_spo0B
GCF_000479335.1	ASM47933v1	Lactobacillales;Streptococcaceae;Streptococcus;Streptococcus ilei	0	no_spo0B
GCF_004792515.1	ASM479251v1	Lactobacillales;Enterococcaceae;Vagococcus;Vagococcus xieshaowenii	0	no_spo0B
GCF_039830095.1	ASM3983009v1	Lactobacillales;Carnobacteriaceae;Dolosigranulum;Dolosigranulum savutiense	0	no_spo0B
GCF_034137685.1	ASM3413768v1	Lactobacillales;Streptococcaceae;Streptococcus;Streptococcus dentalis	0	no_spo0B
GCF_003627155.1	ASM362715v1	Lactobacillales;Streptococcaceae;Streptococcus;Streptococcus gwangjuensis	0	no_spo0B
GCF_026913205.2	ASM2691320v2	Lactobacillales;Lactobacillaceae;Lentilactobacillus;Lentilactobacillus terminaliae	0	no_spo0B
GCF_003963555.1	ASM396355v1	Lactobacillales;Streptococcaceae;Streptococcus;Streptococcus periodonticum	0	no_spo0B
GCF_964340835.1	LMG 32930	Lactobacillales;Lactobacillaceae;Bombilactobacillus;Bombilactobacillus bombi	0	no_spo0B
GCF_001543245.1	ASM154324v1	Lactobacillales;Aerococcaceae;Aerococcus;Aerococcus urinaehominis	0	no_spo0B
GCF_023380205.1	ASM2338020v1	Lactobacillales;Lactobacillaceae;Nicoliella;Nicoliella spurrieriana	0	no_spo0B
GCF_033096005.1	ASM3309600v1	Lactobacillales;Lactobacillaceae;Lactobacillus;Lactobacillus xylocopicola	0	no_spo0B
GCF_023380265.1	ASM2338026v1	Lactobacillales;Lactobacillaceae;Bombilactobacillus;Bombilactobacillus folatiphilus	0	no_spo0B
GCF_011304355.1	ASM1130435v1	Lactobacillales;Lactobacillaceae;Weissella;Weissella coleopterorum	0	no_spo0B
GCF_030389495.1	ASM3038949v1	Lactobacillales;Lactobacillaceae;Ligilactobacillus;Ligilactobacillus cholophilus	0	no_spo0B
GCF_002762335.1	ASM276233v1	Lactobacillales;Lactobacillaceae;Lactobacillus;Lactobacillus terrae	0	no_spo0B
GCF_011303955.1	ASM1130395v1	Lactobacillales;Enterococcaceae;Vagococcus;Vagococcus coleopterorum	0	no_spo0B
GCF_046115505.1	ASM4611550v1	Lactobacillales;Lactobacillaceae;Dellaglioa;Dellaglioa kimchii	0	no_spo0B
GCF_023380245.1	ASM2338024v1	Lactobacillales;Lactobacillaceae;Bombilactobacillus;Bombilactobacillus thymidiniphilus	0	no_spo0B
GCF_024029675.1	ASM2402967v1	Lactobacillales;Lactobacillaceae;Fructilactobacillus;Fructilactobacillus carniphilus	0	no_spo0B
GCF_023380225.1	ASM2338022v1	Lactobacillales;Lactobacillaceae;Apilactobacillus;Apilactobacillus apisilvae	0	no_spo0B
GCF_024029435.1	ASM2402943v1	Lactobacillales;Lactobacillaceae;Fructilactobacillus;Fructilactobacillus hinvesii	0	no_spo0B
GCF_024029335.1	ASM2402933v1	Lactobacillales;Lactobacillaceae;Fructilactobacillus;Fructilactobacillus myrtifloralis	0	no_spo0B
GCF_024029775.1	ASM2402977v1	Lactobacillales;Lactobacillaceae;Fructobacillus;Fructobacillus americanaquae	0	no_spo0B
GCF_024029915.1	ASM2402991v1	Lactobacillales;Lactobacillaceae;Fructilactobacillus;Fructilactobacillus ixorae	0	no_spo0B
GCF_003627035.1	ASM362703v1	Lactobacillales;Lactobacillaceae;Apilactobacillus;Apilactobacillus bombintestini	0	no_spo0B
GCF_020616595.1	ASM2061659v1	Lactobacillales;Lactobacillaceae;Lentilactobacillus;Lentilactobacillus laojiaonis	0	no_spo0B
GCF_000013425.1	ASM1342v1	Bacillales;Staphylococcaceae;Staphylococcus;Staphylococcus aureus	0	no_spo0B
GCF_009913655.1	ASM991365v1	Lactobacillales;Lactobacillaceae;Lactiplantibacillus;Lactiplantibacillus plantarum	0	no_spo0B
GCF_009734005.1	ASM973400v2	Lactobacillales;Enterococcaceae;Enterococcus;Enterococcus faecium	1	0
GCF_000196035.1	ASM19603v1	Bacillales;Listeriaceae;Listeria;Listeria monocytogenes	0	no_spo0B
GCF_019396925.1	ASM1939692v1	Bacillales;Bacillaceae;Bacillus;Bacillus amyloliquefaciens	1	0
GCF_000155515.2	ASM15551v2	Lactobacillales;Lactobacillaceae;Lacticaseibacillus;Lacticaseibacillus paracasei	0	no_spo0B
GCF_900475035.1	41965_F01	Lactobacillales;Streptococcaceae;Streptococcus;Streptococcus pyogenes	0	no_spo0B
GCF_003176835.1	ASM317683v1	Lactobacillales;Streptococcaceae;Lactococcus;Lactococcus lactis	0	no_spo0B
GCF_001552035.1	ASM155203v1	Lactobacillales;Streptococcaceae;Streptococcus;Streptococcus agalactiae	0	no_spo0B
GCF_006151905.1	ASM615190v1	Lactobacillales;Lactobacillaceae;Lacticaseibacillus;Lacticaseibacillus rhamnosus	0	no_spo0B
GCF_029961225.1	ASM2996122v1	Lactobacillales;Lactobacillaceae;Limosilactobacillus;Limosilactobacillus fermentum	0	no_spo0B
GCF_000008445.1	ASM844v1	Bacillales;Bacillaceae;Bacillus;Bacillus anthracis	1	0
GCF_000026745.1	ASM2674v1	Lactobacillales;Streptococcaceae;Streptococcus;Streptococcus suis	0	no_spo0B
GCF_001191605.1	ASM119160v1	Bacillales;Bacillaceae;Bacillus;Bacillus altitudinis	1	0
GCF_001191605.1	ASM119160v1	Bacillales;Bacillaceae;Bacillus;Bacillus altitudinis	1	0
GCF_008244765.1	ASM824476v1	Bacillales;Bacillaceae;Bacillus;Bacillus safensis	1	0
GCF_903886475.1	Streptococcus_thermophilus_CIRM_65	Lactobacillales;Streptococcaceae;Streptococcus;Streptococcus thermophilus	0	no_spo0B
GCF_002993925.1	ASM299392v1	Bacillales;Bacillaceae;Bacillus;Bacillus paralicheniformis	1	0
GCF_000017885.4	ASM1788v4	Bacillales;Bacillaceae;Bacillus;Bacillus pumilus	1	0
GCF_000014505.1	ASM1450v1	Lactobacillales;Lactobacillaceae;Pediococcus;Pediococcus pentosaceus	0	no_spo0B
GCF_013127755.1	ASM1312775v1	Lactobacillales;Lactobacillaceae;Pediococcus;Pediococcus acidilactici	0	no_spo0B
GCF_035231985.1	ASM3523198v1	Lactobacillales;Lactobacillaceae;Ligilactobacillus;Ligilactobacillus salivarius	0	no_spo0B
GCF_000468955.1	ASM46895v1	Lactobacillales;Streptococcaceae;Lactococcus;Lactococcus cremoris	0	no_spo0B
GCF_046109915.1	ASM4610991v1	Lactobacillales;Lactobacillaceae;Lactobacillus;Lactobacillus helveticus	0	no_spo0B
GCF_002688605.1	ASM268860v1	Bacillales;Bacillaceae;Priestia;Priestia aryabhattai	1	0
GCF_004006435.1	ASM400643v1	Bacillales;Bacillaceae;Bacillus;Bacillus halotolerans	1	0
GCF_016128095.1	ASM1612809v1	Lactobacillales;Streptococcaceae;Streptococcus;Streptococcus dysgalactiae	0	no_spo0B
GCF_014058685.1	ASM1405868v1	Lactobacillales;Lactobacillaceae;Lactobacillus;Lactobacillus johnsonii	0	no_spo0B
GCF_009769205.1	ASM976920v1	Lactobacillales;Lactobacillaceae;Lactobacillus;Lactobacillus crispatus	0	no_spo0B
GCF_001951095.1	ASM195109v1	Lactobacillales;Lactobacillaceae;Weissella;Weissella cibaria	0	no_spo0B
GCF_024296885.1	ASM2429688v1	Bacillales;Bacillaceae;Bacillus;Bacillus paranthracis	1	0
GCF_009676365.1	ASM967636v1	Lactobacillales;Lactobacillaceae;Latilactobacillus;Latilactobacillus sakei	0	no_spo0B
GCF_039519175.1	ASM3951917v1	Bacillales;Bacillaceae;Bacillus;Bacillus atrophaeus	1	0
GCF_003812505.1	ASM381250v1	Bacillales;Staphylococcaceae;Staphylococcus;Staphylococcus hominis	0	no_spo0B
GCF_018739485.1	ASM1873948v1	Bacillales;Bacillaceae;Bacillus;Bacillus mycoides	1	0
GCF_000253315.1	ASM25331v1	Lactobacillales;Streptococcaceae;Streptococcus;Streptococcus salivarius	0	no_spo0B
GCF_019343125.1	ASM1934312v1	Lactobacillales;Enterococcaceae;Enterococcus;Enterococcus lactis	1	0
GCF_000724775.3	ASM72477v3	Bacillales;Bacillaceae;Lysinibacillus;Lysinibacillus fusiformis	0	no_spo0B
GCF_015689395.1	ASM1568939v1	Lactobacillales;Streptococcaceae;Streptococcus;Streptococcus equi	0	no_spo0B
GCF_004771075.1	ASM477107v1	Lactobacillales;Lactobacillaceae;Weissella;Weissella confusa	0	no_spo0B
GCF_000709415.1	ASM70941v1	Bacillales;Staphylococcaceae;Staphylococcus;Staphylococcus xylosus	0	no_spo0B
GCF_020510245.1	ASM2051024v1	Lactobacillales;Lactobacillaceae;Oenococcus;Oenococcus oeni	0	no_spo0B
GCF_003571725.1	ASM357172v1	Bacillales;Staphylococcaceae;Staphylococcus;Staphylococcus warneri	0	no_spo0B
GCF_000831485.1	ASM83148v1	Lactobacillales;Streptococcaceae;Streptococcus;Streptococcus iniae	0	no_spo0B
GCF_002278015.2	ASM227801v2	Lactobacillales;Enterococcaceae;Enterococcus;Enterococcus hirae	0	no_spo0B
GCF_016605985.1	ASM1660598v1	Bacillales;Bacillaceae;Bacillus;Bacillus toyonensis	1	0
GCF_001712815.1	ASM171281v1	Lactobacillales;Enterococcaceae;Tetragenococcus;Tetragenococcus halophilus	0	no_spo0B
GCF_000157355.2	ASM15735v2	Lactobacillales;Enterococcaceae;Enterococcus;Enterococcus casseliflavus	0	no_spo0B
GCF_001281025.1	ASM128102v1	Lactobacillales;Streptococcaceae;Streptococcus;Streptococcus mitis	0	no_spo0B
GCF_001558775.1	ASM155877v1	Bacillales;Staphylococcaceae;Staphylococcus;Staphylococcus lugdunensis	0	no_spo0B
GCF_023499275.1	ASM2349927v1	Lactobacillales;Streptococcaceae;Lactococcus;Lactococcus petauri	0	no_spo0B
GCF_007954785.1	ASM795478v1	Lactobacillales;Lactobacillaceae;Leuconostoc;Leuconostoc citreum	0	no_spo0B
GCF_002277935.1	ASM227793v1	Lactobacillales;Enterococcaceae;Enterococcus;Enterococcus durans	0	no_spo0B
GCF_022394675.1	ASM2239467v1	Bacillales;Bacillaceae;Peribacillus;Peribacillus frigoritolerans	1	0
GCF_020861345.1	ASM2086134v1	Bacillales;Bacillaceae;Bacillus;Bacillus pacificus	1	0
GCF_023238325.1	ASM2323832v1	Bacillales;Bacillaceae;Bacillus;Bacillus inaquosorum	1	0
GCF_021496385.1	ASM2149638v1	Lactobacillales;Enterococcaceae;Enterococcus;Enterococcus gallinarum	0	no_spo0B
GCF_003288115.1	ASM328811v1	Lactobacillales;Lactobacillaceae;Ligilactobacillus;Ligilactobacillus murinus	0	no_spo0B
GCF_013267695.1	ASM1326769v1	Lactobacillales;Streptococcaceae;Streptococcus;Streptococcus gallolyticus	0	no_spo0B
GCF_029025825.1	ASM2902582v1	Lactobacillales;Lactobacillaceae;Lactiplantibacillus;Lactiplantibacillus paraplantarum	0	no_spo0B
GCF_013423865.1	ASM1342386v1	Lactobacillales;Lactobacillaceae;Limosilactobacillus;Limosilactobacillus mucosae	0	no_spo0B
GCF_031357045.1	ASM3135704v1	Bacillales;Bacillaceae;Bacillus;Bacillus tropicus	1	0
GCF_022170785.1	ASM2217078v1	Bacillales;Bacillaceae;Rossellomorea;Rossellomorea marisflavi	1	0
GCF_029772985.1	ASM2977298v1	Bacillales;Bacillaceae;Bacillus;Bacillus stercoris	1	0
GCF_008807735.1	ASM880773v1	Bacillales;Bacillaceae;Bacillus;Bacillus wiedmannii	1	0
GCF_009933595.1	ASM993359v1	Lactobacillales;Lactobacillaceae;Ligilactobacillus;Ligilactobacillus animalis	0	no_spo0B
GCF_007954605.1	ASM795460v1	Lactobacillales;Lactobacillaceae;Leuconostoc;Leuconostoc lactis	0	no_spo0B
GCF_021441905.1	ASM2144190v1	Bacillales;Bacillaceae;Priestia;Priestia flexa	1	0
GCF_036700025.1	ASM3670002v1	Bacillales;Paenibacillaceae;Brevibacillus;Brevibacillus borstelensis	1	0
GCF_002951935.1	ASM295193v1	Bacillales;Paenibacillaceae;Paenibacillus;Paenibacillus larvae	1	1
GCF_016599795.1	ASM1659979v1	Bacillales;Staphylococcaceae;Staphylococcus;Staphylococcus pasteuri	0	no_spo0B
GCF_949790605.1	SF2022_genome	Lactobacillales;Carnobacteriaceae;Carnobacterium;Carnobacterium maltaromaticum	0	no_spo0B
GCF_000224985.1	ASM22498v1	Lactobacillales;Lactobacillaceae;Ligilactobacillus;Ligilactobacillus ruminis	0	no_spo0B
GCF_000194115.1	ASM19411v1	Lactobacillales;Lactobacillaceae;Lactobacillus;Lactobacillus amylovorus	0	no_spo0B
GCF_025311475.1	ASM2531147v1	Lactobacillales;Lactobacillaceae;Ligilactobacillus;Ligilactobacillus agilis	0	no_spo0B
GCF_019575995.1	ASM1957599v1	Lactobacillales;Lactobacillaceae;Apilactobacillus;Apilactobacillus kunkeei	0	no_spo0B
GCF_029774255.1	ASM2977425v1	Bacillales;Staphylococcaceae;Staphylococcus;Staphylococcus gallinarum	0	no_spo0B
GCF_025560845.1	ASM2556084v1	Bacillales;Staphylococcaceae;Staphylococcus;Staphylococcus arlettae	0	no_spo0B
GCF_002953735.1	ASM295373v1	Lactobacillales;Streptococcaceae;Streptococcus;Streptococcus pluranimalium	0	no_spo0B
GCF_008831485.1	ASM883148v1	Lactobacillales;Lactobacillaceae;Lactobacillus;Lactobacillus acetotolerans	0	no_spo0B
GCF_016127455.1	ASM1612745v1	Bacillales;Staphylococcaceae;Staphylococcus;Staphylococcus equorum	0	no_spo0B
GCF_001936235.1	ASM193623v1	Lactobacillales;Lactobacillaceae;Lactobacillus;Lactobacillus jensenii	0	no_spo0B
GCF_000019045.1	ASM1904v1	Bacillales;Anoxybacillaceae;Anoxybacillus;Anoxybacillus flavithermus	1	0
GCF_030292135.1	ASM3029213v1	Bacillales;Bacillaceae;Bacillus;Bacillus albus	1	0
GCF_004103615.1	ASM410361v1	Bacillales;Bacillaceae;Bacillus;Bacillus glycinifermentans	1	0
GCF_003667885.1	ASM366788v1	Bacillales;Bacillaceae;Bacillus;Bacillus vallismortis	1	0
GCF_018604565.1	ASM1860456v1	Bacillales;NA;Exiguobacterium;Exiguobacterium acetylicum	1	0
GCF_947036595.1	ML01	Bacillales;Staphylococcaceae;Mammaliicoccus;Mammaliicoccus lentus	0	no_spo0B
GCF_036327715.1	ASM3632771v1	Lactobacillales;Lactobacillaceae;Weissella;Weissella paramesenteroides	0	no_spo0B
GCF_029625475.1	ASM2962547v1	Bacillales;Paenibacillaceae;Paenibacillus;Paenibacillus elgii	1	0
GCF_025561465.1	ASM2556146v1	Bacillales;Staphylococcaceae;Staphylococcus;Staphylococcus simulans	0	no_spo0B
GCF_034055115.1	ASM3405511v1	Bacillales;Bacillaceae;Bacillus;Bacillus sonorensis	1	0
GCF_011058775.1	ASM1105877v1	Lactobacillales;Lactobacillaceae;Lactobacillus;Lactobacillus iners	0	no_spo0B
GCF_000258535.2	ASM25853v2	Bacillales;Paenibacillaceae;Paenibacillus;Paenibacillus mucilaginosus	1	0
GCF_037290055.1	ASM3729005v1	Lactobacillales;Lactobacillaceae;Lactiplantibacillus;Lactiplantibacillus argentoratensis	0	no_spo0B
GCF_002442935.1	ASM244293v1	Bacillales;Staphylococcaceae;Staphylococcus;Staphylococcus nepalensis	0	no_spo0B
GCF_025558845.1	ASM2555884v1	Bacillales;Staphylococcaceae;Staphylococcus;Staphylococcus ureilyticus	0	no_spo0B
GCF_007814525.1	ASM781452v1	Bacillales;Staphylococcaceae;Staphylococcus;Staphylococcus chromogenes	0	no_spo0B
GCF_025311515.1	ASM2531151v1	Lactobacillales;Lactobacillaceae;Limosilactobacillus;Limosilactobacillus vaginalis	0	no_spo0B
GCF_012648005.1	ASM1264800v1	Bacillales;Bacillaceae;Bacillus;Bacillus mojavensis	1	0
GCF_002072065.1	ASM207206v1	Bacillales;Anoxybacillaceae;Geobacillus;Geobacillus thermodenitrificans	1	0
GCF_036894225.1	ASM3689422v1	Bacillales;Paenibacillaceae;Paenibacillus;Paenibacillus amylolyticus	1	1
GCF_002290025.1	ASM229002v1	Lactobacillales;Enterococcaceae;Enterococcus;Enterococcus thailandicus	0	no_spo0B
GCF_025558325.1	ASM2555832v1	Bacillales;Staphylococcaceae;Staphylococcus;Staphylococcus schleiferi	0	no_spo0B
GCF_011466855.1	ASM1146685v1	Bacillales;Staphylococcaceae;Staphylococcus;Staphylococcus agnetis	0	no_spo0B
GCF_013267435.1	ASM1326743v1	Bacillales;Bacillaceae;Niallia;Niallia circulans	1	0
GCF_012225885.1	ASM1222588v1	Bacillales;Bacillaceae;Bacillus;Bacillus tequilensis	1	0
GCF_009832765.1	ASM983276v1	Lactobacillales;Lactobacillaceae;Lentilactobacillus;Lentilactobacillus hilgardii	0	no_spo0B
GCF_009739535.1	ASM973953v1	Lactobacillales;Lactobacillaceae;Lentilactobacillus;Lentilactobacillus kefiri	0	no_spo0B
GCF_014656585.1	ASM1465658v1	Lactobacillales;Lactobacillaceae;Lactobacillus;Lactobacillus kefiranofaciens	0	no_spo0B
GCF_020217405.1	ASM2021740v1	Bacillales;Bacillaceae;Lysinibacillus;Lysinibacillus capsici	1	0
GCF_014042035.1	ASM1404203v1	Bacillales;Bacillaceae;Bacillus;Bacillus haynesii	1	0
GCF_037892375.1	ASM3789237v1	Lactobacillales;Streptococcaceae;Lactococcus;Lactococcus formosensis	0	no_spo0B
GCF_014789145.1	ASM1478914v1	Lactobacillales;Lactobacillaceae;Weissella;Weissella viridescens	0	no_spo0B
GCF_021654795.1	ASM2165479v1	Bacillales;Paenibacillaceae;Paenibacillus;Paenibacillus dendritiformis	1	1
GCF_008694105.1	ASM869410v1	Lactobacillales;Lactobacillaceae;Schleiferilactobacillus;Schleiferilactobacillus harbinensis	0	no_spo0B
GCF_003966625.1	ASM396662v1	Bacillales;Staphylococcaceae;Staphylococcus;Staphylococcus caprae	0	no_spo0B
GCF_004843545.1	ASM484354v1	Lactobacillales;Streptococcaceae;Streptococcus;Streptococcus pasteurianus	0	no_spo0B
GCF_001878675.1	ASM187867v1	Bacillales;Bacillaceae;Virgibacillus;Virgibacillus halodenitrificans	1	0
GCF_019930545.1	ASM1993054v1	Bacillales;Sporolactobacillaceae;Sporolactobacillus;Sporolactobacillus terrae	1	0
GCF_963227125.1	CpR19092_assembly	Lactobacillales;Lactobacillaceae;Companilactobacillus;Companilactobacillus paralimentarius	0	no_spo0B
GCF_019175485.1	ASM1917548v1	Lactobacillales;Enterococcaceae;Enterococcus;Enterococcus raffinosus	0	no_spo0B
GCF_013394005.1	ASM1339400v1	Lactobacillales;Lactobacillaceae;Furfurilactobacillus;Furfurilactobacillus rossiae	0	no_spo0B
GCF_000221985.1	ASM22198v1	Lactobacillales;Streptococcaceae;Streptococcus;Streptococcus pseudopneumoniae	0	no_spo0B
GCF_000219805.1	ASM21980v1	Lactobacillales;Lactobacillaceae;Weissella;Weissella koreensis	0	no_spo0B
GCF_005671335.1	ASM567133v1	Bacillales;Bacillaceae;Halalkalibacterium (ex Joshi et al. 2022);Halalkalibacterium halodurans	1	0
GCF_014879295.1	ASM1487929v1	Lactobacillales;Lactobacillaceae;Lentilactobacillus;Lentilactobacillus parabuchneri	0	no_spo0B
GCF_025311495.1	ASM2531149v1	Lactobacillales;Lactobacillaceae;Limosilactobacillus;Limosilactobacillus oris	0	no_spo0B
GCF_001703515.1	ASM170351v1	Bacillales;Listeriaceae;Brochothrix;Brochothrix thermosphacta	0	no_spo0B
GCF_009184705.1	ASM918470v1	Lactobacillales;Lactobacillaceae;Liquorilactobacillus;Liquorilactobacillus mali	0	no_spo0B
GCF_007954525.1	ASM795452v1	Lactobacillales;Lactobacillaceae;Leuconostoc;Leuconostoc carnosum	0	no_spo0B
GCF_000009785.1	ASM978v1	Bacillales;Anoxybacillaceae;Geobacillus;Geobacillus kaustophilus	1	0
GCF_030123245.1	ASM3012324v1	Bacillales;Bacillaceae;Lysinibacillus;Lysinibacillus pakistanensis	1	0
GCF_964063155.1	Pediococcus_parvulus_IOEB-9646	Lactobacillales;Lactobacillaceae;Pediococcus;Pediococcus parvulus	0	no_spo0B
GCF_048572935.1	ASM4857293v1	Bacillales;Bacillaceae;Neobacillus;Neobacillus niacini	1	0
GCF_013368775.1	ASM1336877v1	Bacillales;Caryophanaceae;Planococcus;Planococcus glaciei	1	0
GCF_000725365.1	ASM72536v1	Bacillales;Bacillaceae;Terribacillus;Terribacillus saccharophilus	1	0
GCF_024927925.1	ASM2492792v1	Bacillales;Thermoactinomycetaceae;Laceyella;Laceyella sacchari	1	1
GCF_900116935.1	Chromosome	Lactobacillales;Lactobacillaceae;Ligilactobacillus;Ligilactobacillus acidipiscis	0	no_spo0B
GCF_001611155.1	ASM161115v1	Lactobacillales;Lactobacillaceae;Pediococcus;Pediococcus damnosus	0	no_spo0B
GCF_003999355.1	ASM399935v1	Lactobacillales;Lactobacillaceae;Lactobacillus;Lactobacillus amylolyticus	0	no_spo0B
GCF_029023685.1	ASM2902368v1	Lactobacillales;Lactobacillaceae;Fructilactobacillus;Fructilactobacillus sanfranciscensis	0	no_spo0B
GCF_000298875.1	ASM29887v1	Lactobacillales;Lactobacillaceae;Leuconostoc;Leuconostoc gelidum	0	no_spo0B
GCF_022701015.1	ASM2270101v1	Bacillales;Paenibacillaceae;Brevibacillus;Brevibacillus parabrevis	1	0
GCF_008369725.1	ASM836972v1	Bacillales;Paenibacillaceae;Paenibacillus;Paenibacillus antarcticus	1	1
GCF_030908325.1	ASM3090832v1	Bacillales;Bacillaceae;Bacillus;Bacillus swezeyi	1	0
GCF_044794325.1	ASM4479432v1	Bacillales;Staphylococcaceae;Staphylococcus;Staphylococcus pseudoxylosus	0	no_spo0B
GCF_018363075.1	ASM1836307v1	Lactobacillales;Lactobacillaceae;Lacticaseibacillus;Lacticaseibacillus chiayiensis	0	no_spo0B
GCF_005886755.1	ASM588675v1	Bacillales;Thermoactinomycetaceae;Thermoactinomyces;Thermoactinomyces vulgaris	1	1
GCF_006007945.1	ASM600794v1	Lactobacillales;Lactobacillaceae;Companilactobacillus;Companilactobacillus futsaii	0	no_spo0B
GCF_001951175.1	ASM195117v1	Lactobacillales;Lactobacillaceae;Companilactobacillus;Companilactobacillus crustorum	0	no_spo0B
GCF_034049535.1	ASM3404953v1	Lactobacillales;Lactobacillaceae;Pediococcus;Pediococcus inopinatus	0	no_spo0B
GCF_003150935.1	ASM315093v1	Lactobacillales;Lactobacillaceae;Lactobacillus;Lactobacillus apis	0	no_spo0B
GCF_037333485.1	ASM3733348v1	Bacillales;Paenibacillaceae;Paenibacillus;Paenibacillus glucanolyticus	1	1
GCF_002157855.1	ASM215785v1	Bacillales;Bacillaceae;Sutcliffiella;Sutcliffiella horikoshii	1	0
GCF_018138125.1	ASM1813812v1	Bacillales;NA;Exiguobacterium;Exiguobacterium alkaliphilum	1	0
GCF_029866925.1	ASM2986692v1	Lactobacillales;Streptococcaceae;Streptococcus;Streptococcus macedonicus	0	no_spo0B
GCF_023299185.1	ASM2329918v1	Lactobacillales;Enterococcaceae;Vagococcus;Vagococcus lutrae	0	no_spo0B
GCF_019272935.1	ASM1927293v1	Bacillales;Anoxybacillaceae;Saccharococcus;Saccharococcus caldoxylosilyticus	1	0
GCF_016939435.1	ASM1693943v1	Bacillales;Anoxybacillaceae;Parageobacillus;Parageobacillus toebii	1	0
GCF_008803015.1	ASM880301v1	Lactobacillales;Streptococcaceae;Streptococcus;Streptococcus ratti	0	no_spo0B
GCF_900636445.1	41965_G01	Lactobacillales;Streptococcaceae;Streptococcus;Streptococcus vestibularis	0	no_spo0B
GCF_036689625.1	ASM3668962v1	Lactobacillales;Lactobacillaceae;Ligilactobacillus;Ligilactobacillus saerimneri	0	no_spo0B
GCF_010450915.1	ASM1045091v1	Bacillales;Paenibacillaceae;Paenibacillus;Paenibacillus jilunlii	1	1
GCF_001908275.1	ASM190827v1	Bacillales;Paenibacillaceae;Paenibacillus;Paenibacillus xylanexedens	1	1
GCF_034055775.1	ASM3405577v1	Bacillales;Paenibacillaceae;Paenibacillus;Paenibacillus hunanensis	1	1
GCF_009363115.1	ASM936311v1	Bacillales;Paenibacillaceae;Paenibacillus;Paenibacillus brasilensis	1	1
GCF_001465255.1	ASM146525v1	Bacillales;Paenibacillaceae;Paenibacillus;Paenibacillus naphthalenovorans	1	0
GCF_016026755.1	ASM1602675v1	Bacillales;Bacillaceae;Lysinibacillus;Lysinibacillus macroides	1	0
GCF_002849835.1	ASM284983v1	Bacillales;Bacillaceae;Virgibacillus;Virgibacillus dokdonensis	0	no_spo0B
GCF_023238245.1	ASM2323824v1	Bacillales;Bacillaceae;Bacillus;Bacillus rugosus	1	0
GCF_039654145.1	PS01913	Bacillales;Bacillaceae;Caldifermentibacillus;Caldifermentibacillus hisashii	1	0
GCF_031760945.1	ASM3176094v1	Bacillales;Bacillaceae;Aeribacillus;Aeribacillus composti	1	0
GCF_001857925.1	ASM185792v1	Bacillales;Bacillaceae;Bacillus;Bacillus xiamenensis	1	0
GCF_026871175.1	ASM2687117v2	Bacillales;Listeriaceae;Listeria;Listeria newyorkensis	0	no_spo0B
GCF_963662535.1	piMetPara1.Trichococcus_flocculiformis_1.1	Lactobacillales;Carnobacteriaceae;Trichococcus;Trichococcus flocculiformis	0	no_spo0B
GCF_040959045.1	Apu_B-1968_v1	Lactobacillales;Carnobacteriaceae;Alkalibacterium;Alkalibacterium putridalgicola	0	no_spo0B
GCF_016865215.1	ASM1686521v1	Bacillales;Staphylococcaceae;Macrococcoides;Macrococcoides bohemicum	0	no_spo0B
GCF_023195815.2	ASM2319581v2	Lactobacillales;Aerococcaceae;Ignavigranum;Ignavigranum ruoffiae	0	no_spo0B
GCF_002370195.2	ASM237019v2	Bacillales;Caryophanaceae;Ureibacillus;Ureibacillus thermosphaericus	1	0
GCF_001702155.1	ASM170215v1	Lactobacillales;Lactobacillaceae;Secundilactobacillus;Secundilactobacillus paracollinoides	0	no_spo0B
GCF_040409965.1	ASM4040996v1	Lactobacillales;Lactobacillaceae;Paucilactobacillus;Paucilactobacillus suebicus	0	no_spo0B
GCF_025558825.1	ASM2555882v1	Bacillales;Staphylococcaceae;Staphylococcus;Staphylococcus delphini	0	no_spo0B
GCF_002208805.2	ASM220880v2	Bacillales;Staphylococcaceae;Staphylococcus;Staphylococcus pettenkoferi	0	no_spo0B
GCF_018604145.1	ASM1860414v1	Bacillales;Paenibacillaceae;Paenibacillus;Paenibacillus agaridevorans	1	1
GCF_018207515.1	ASM1820751v1	Bacillales;Paenibacillaceae;Paenibacillus;Paenibacillus tritici	1	1
GCF_013347305.1	ASM1334730v1	Bacillales;Paenibacillaceae;Paenibacillus;Paenibacillus barcinonensis	1	1
GCF_009739945.1	ASM973994v1	Bacillales;Bacillaceae;Bacillus;Bacillus luti	1	0
GCF_001590685.1	ASM159068v1	Bacillales;Caryophanaceae;Sporosarcina;Sporosarcina psychrophila	1	0
GCF_018582665.1	ASM1858266v1	Bacillales;Bacillaceae;Cytobacillus;Cytobacillus gottheilii	1	0
GCF_036700015.1	ASM3670001v1	Bacillales;Bacillaceae;Shouchella;Shouchella rhizosphaerae	1	0
GCF_046603695.1	Jacqueline_Metabacillus_indicus_JKLC.Or24	Bacillales;Bacillaceae;Metabacillus;Metabacillus indicus	1	0
GCF_013347265.1	ASM1334726v1	Bacillales;Paenibacillaceae;Paenibacillus;Paenibacillus cellulosilyticus	1	1
GCF_015326725.1	ASM1532672v1	Bacillales;Anoxybacillaceae;Thermaerobacillus;Thermaerobacillus caldiproteolyticus	1	0
GCF_019603355.1	ASM1960335v1	Bacillales;Paenibacillaceae;Aneurinibacillus;Aneurinibacillus thermoaerophilus	1	0
GCF_001663675.1	ASM166367v1	Lactobacillales;Lactobacillaceae;Loigolactobacillus;Loigolactobacillus backii	0	no_spo0B
GCF_014069315.1	ASM1406931v1	Lactobacillales;Lactobacillaceae;Levilactobacillus;Levilactobacillus suantsaii	0	no_spo0B
GCF_019774635.1	ASM1977463v1	Lactobacillales;Streptococcaceae;Streptococcus;Streptococcus halichoeri	0	no_spo0B
GCF_008876665.1	ASM887666v1	Lactobacillales;Lactobacillaceae;Limosilactobacillus;Limosilactobacillus frumenti	0	no_spo0B
GCF_009428965.1	ASM942896v1	Lactobacillales;Lactobacillaceae;Limosilactobacillus;Limosilactobacillus pontis	0	no_spo0B
GCF_018502505.1	ASM1850250v1	Lactobacillales;Lactobacillaceae;Weissella;Weissella tructae	0	no_spo0B
GCF_016724865.1	ASM1672486v1	Bacillales;Bacillaceae;Peribacillus;Peribacillus psychrosaccharolyticus	1	0
GCF_030414215.1	ASM3041421v1	Bacillales;Anoxybacillaceae;Geobacillus;Geobacillus zalihae	1	0
GCF_002081995.1	ASM208199v1	Bacillales;Caryophanaceae;Sporosarcina;Sporosarcina ureae	1	0
GCF_019856495.1	ASM1985649v1	Bacillales;Bacillaceae;Caldalkalibacillus;Caldalkalibacillus thermarum	1	0
GCF_963666195.1	piHetPala1.Trichococcus_shcherbakoviae_1.1	Lactobacillales;Carnobacteriaceae;Trichococcus;Trichococcus shcherbakoviae	0	no_spo0B
GCF_003343305.1	ASM334330v1	Lactobacillales;Enterococcaceae;Enterococcus;Enterococcus gilvus	0	no_spo0B
GCF_044051715.1	ASM4405171v1	Lactobacillales;Lactobacillaceae;Levilactobacillus;Levilactobacillus parabrevis	0	no_spo0B
GCF_016647595.1	ASM1664759v1	Lactobacillales;Lactobacillaceae;Lactobacillus;Lactobacillus ultunensis	0	no_spo0B
GCF_008033155.1	ASM803315v1	Lactobacillales;Lactobacillaceae;Secundilactobacillus;Secundilactobacillus malefermentans	0	no_spo0B
GCF_000235585.1	ASM23558v1	Bacillales;Paenibacillaceae;Paenibacillus;Paenibacillus terrae	1	1
GCF_043186315.1	ASM4318631v1	Bacillales;Staphylococcaceae;Staphylococcus;Staphylococcus massiliensis	0	no_spo0B
GCF_009730295.1	ASM973029v1	Bacillales;Gemellaceae;Gemella;Gemella sanguinis	0	no_spo0B
GCF_001702115.1	ASM170211v1	Lactobacillales;Lactobacillaceae;Fructilactobacillus;Fructilactobacillus lindneri	0	no_spo0B
GCF_036884255.1	MLY93	Bacillales;Paenibacillaceae;Paenibacillus;Paenibacillus tundrae	1	1
GCF_046622605.1	ASM4662260v1	Bacillales;Paenibacillaceae;Brevibacillus;Brevibacillus centrosporus	1	0
GCF_028747985.1	ASM2874798v1	Bacillales;Paenibacillaceae;Paenibacillus;Paenibacillus urinalis	1	1
GCF_044790165.1	ASM4479016v1	Bacillales;Bacillaceae;Cytobacillus;Cytobacillus kochii	1	0
GCF_002097535.1	ASM209753v1	Bacillales;Bacillaceae;Halobacillus;Halobacillus mangrovi	1	0
GCF_044795995.1	ASM4479599v1	Bacillales;Caryophanaceae;Ureibacillus;Ureibacillus chungkukjangi	1	0
GCF_040267745.1	ASM4026774v1	Bacillales;Bacillaceae;Heyndrickxia;Heyndrickxia faecalis	1	0
GCF_045862825.1	ASM4586282v1	Lactobacillales;Lactobacillaceae;Lactiplantibacillus;Lactiplantibacillus brownii	0	no_spo0B
GCF_040688005.1	ASM4068800v1	Lactobacillales;Lactobacillaceae;Companilactobacillus;Companilactobacillus musae	0	no_spo0B
GCF_045801155.1	ASM4580115v1	Lactobacillales;Lactobacillaceae;Leuconostoc;Leuconostoc falkenbergense	0	no_spo0B
GCF_017068355.1	ASM1706835v1	Lactobacillales;Streptococcaceae;Lactococcus;Lactococcus taiwanensis	0	no_spo0B
GCF_946888465.1	Fhon13	Lactobacillales;Lactobacillaceae;Apilactobacillus;Apilactobacillus apinorum	0	no_spo0B
GCF_003049605.2	ASM304960v2	Bacillales;Bacillaceae;Lysinibacillus;Lysinibacillus parviboronicapiens	1	0
GCF_002847845.2	ASM284784v2	Lactobacillales;Aerococcaceae;Globicatella;Globicatella sanguinis	0	no_spo0B
GCF_001702215.1	ASM170221v1	Lactobacillales;Lactobacillaceae;Pediococcus;Pediococcus claussenii	0	no_spo0B
GCF_900015005.1	Lactobacillus oligofermentans LMG 22743 genome	Lactobacillales;Lactobacillaceae;Paucilactobacillus;Paucilactobacillus oligofermentans	0	no_spo0B
GCF_021654775.1	ASM2165477v1	Bacillales;Paenibacillaceae;Paenibacillus;Paenibacillus azoreducens	1	1
GCF_028771845.1	ASM2877184v1	Bacillales;Paenibacillaceae;Paenibacillus;Paenibacillus marchantiae	1	1
GCF_009363095.1	ASM936309v1	Bacillales;Paenibacillaceae;Paenibacillus;Paenibacillus cellulositrophicus	1	1
GCF_044803185.1	ASM4480318v1	Bacillales;Bacillaceae;Mesobacillus;Mesobacillus maritimus	1	0
GCF_038398625.1	ASM3839862v1	Bacillales;Bacillaceae;Cytobacillus;Cytobacillus pseudoceanisediminis	1	0
GCF_030122845.1	ASM3012284v1	Bacillales;Paenibacillaceae;Paenibacillus;Paenibacillus woosongensis	1	1
GCF_963311185.1	AASFL403	Bacillales;Paenibacillaceae;Paenibacillus;Paenibacillus nuruki	1	1
GCF_030285945.1	ASM3028594v1	Bacillales;Bacillaceae;Bacillus;Bacillus arachidis	1	0
GCF_039654155.1	PS01769	Bacillales;Bacillaceae;Lysinibacillus;Lysinibacillus telephonicus	1	0
GCF_961514395.1	Brevibacillus_4475	Bacillales;Paenibacillaceae;Brevibacillus;Brevibacillus aydinogluensis	1	0
GCF_033880585.1	ASM3388058v1	Bacillales;Bacillaceae;Lysinibacillus;Lysinibacillus louembei	1	0
GCF_044790185.1	ASM4479018v1	Bacillales;Bacillaceae;Oceanobacillus;Oceanobacillus kapialis	1	0
GCF_050574275.1	ASM5057427v1	Bacillales;Bacillaceae;Virgibacillus;Virgibacillus flavescens	1	0
GCF_022846515.1	ASM2284651v1	Lactobacillales;Enterococcaceae;Enterococcus;Enterococcus innesii	0	no_spo0B
GCF_964062745.1	Levilactobacillus_cerevisiae_CIRM-BIA2671	Lactobacillales;Lactobacillaceae;Levilactobacillus;Levilactobacillus cerevisiae	0	no_spo0B
GCF_963243495.1	IMDOEBMM8_assembly	Lactobacillales;Lactobacillaceae;Lactiplantibacillus;Lactiplantibacillus xiangfangensis	0	no_spo0B
GCF_044053885.1	ASM4405388v1	Lactobacillales;Lactobacillaceae;Levilactobacillus;Levilactobacillus lettrarii	0	no_spo0B
GCF_001050435.1	ASM105043v1	Lactobacillales;Lactobacillaceae;Levilactobacillus;Levilactobacillus koreensis	0	no_spo0B
GCF_031843265.2	utk_s2-0008_hyb-uni	Bacillales;Listeriaceae;Listeria;Listeria swaminathanii	0	no_spo0B
GCF_043182735.1	ASM4318273v1	Bacillales;Caryophanaceae;Chryseomicrobium;Chryseomicrobium aureum	1	0
GCF_047943045.1	Agrilactobacillus fermenti POM1	Lactobacillales;Lactobacillaceae;Agrilactobacillus;Agrilactobacillus fermenti	0	no_spo0B
GCF_024205965.1	ASM2420596v1	Bacillales;Staphylococcaceae;Macrococcus;Macrococcus epidermidis	0	no_spo0B
GCF_029889745.1	ASM2988974v1	Lactobacillales;Lactobacillaceae;Ligilactobacillus;Ligilactobacillus faecis	0	no_spo0B
GCF_047426745.1	ASM4742674v1	Bacillales;Staphylococcaceae;Macrococcus;Macrococcus equi	0	no_spo0B
GCF_031297465.1	ASM3129746v1	Bacillales;Staphylococcaceae;Staphylococcus;Staphylococcus rostri	0	no_spo0B
GCF_047220215.1	ASM4722021v1	Lactobacillales;Lactobacillaceae;Pediococcus;Pediococcus siamensis	0	no_spo0B
GCF_041081565.1	ASM4108156v1	Lactobacillales;Streptococcaceae;Streptococcus;Streptococcus hillyeri	0	no_spo0B
GCF_008632615.1	ASM863261v1	Lactobacillales;Lactobacillaceae;Paucilactobacillus;Paucilactobacillus nenjiangensis	0	no_spo0B
GCF_019469265.1	ASM1946926v1	Lactobacillales;Lactobacillaceae;Lactobacillus;Lactobacillus panisapium	0	no_spo0B
GCF_024205945.1	ASM2420594v1	Bacillales;Staphylococcaceae;Macrococcus;Macrococcus equipercicus	0	no_spo0B
GCF_022343725.1	ASM2234372v1	Bacillales;Staphylococcaceae;Macrococcus;Macrococcus brunensis	1	0
GCF_030376725.1	ASM3037672v1	Bacillales;Staphylococcaceae;Macrococcus;Macrococcus bovicus	1	0
GCF_003151025.1	ASM315102v1	Lactobacillales;Lactobacillaceae;Lactobacillus;Lactobacillus kullabergensis	0	no_spo0B
GCF_008726475.3	Hybrid Assembly	Lactobacillales;Aerococcaceae;Aerococcus;Aerococcus tenax	0	no_spo0B
GCF_028607025.1	ASM2860702v1	Lactobacillales;Lactobacillaceae;Limosilactobacillus;Limosilactobacillus portuensis	0	no_spo0B
GCF_017894345.1	ASM1789434v1	Lactobacillales;Lactobacillaceae;Lactobacillus;Lactobacillus taiwanensis	0	no_spo0B
GCF_003173695.1	ASM317369v1	Lactobacillales;Lactobacillaceae;Lactobacillus;Lactobacillus helsingborgensis	0	no_spo0B
GCF_008831385.1	ASM883138v1	Lactobacillales;Lactobacillaceae;Lapidilactobacillus;Lapidilactobacillus dextrinicus	0	no_spo0B
GCF_009025875.1	ASM902587v1	Lactobacillales;Lactobacillaceae;Latilactobacillus;Latilactobacillus graminis	0	no_spo0B
GCF_042997415.1	ASM4299741v1	Lactobacillales;Lactobacillaceae;Lactobacillus;Lactobacillus mulieris	0	no_spo0B
GCF_044054575.1	ASM4405457v1	Lactobacillales;Lactobacillaceae;Fructilactobacillus;Fructilactobacillus frigidiflavus	0	no_spo0B
GCF_047324295.1	ASM4732429v1	Lactobacillales;Lactobacillaceae;Fructilactobacillus;Fructilactobacillus vespulae	0	no_spo0B
GCF_024029595.1	ASM2402959v1	Lactobacillales;Lactobacillaceae;Fructilactobacillus;Fructilactobacillus cliffordii	0	no_spo0B
GCF_007066085.1	ASM706608v1	Bacillales;Paenibacillaceae;Paenibacillus;Paenibacillus thiaminolyticus	1	1
GCF_019444005.1	ASM1944400v1	Lactobacillales;Lactobacillaceae;Liquorilactobacillus;Liquorilactobacillus nagelii	0	no_spo0B
GCF_002874535.1	ASM287453v1	Bacillales;Bacillaceae;Mesobacillus;Mesobacillus jeotgali	1	0
GCF_001465345.1	ASM146534v1	Lactobacillales;Enterococcaceae;Enterococcus;Enterococcus rotai	0	no_spo0B
GCF_900177425.1	IMG-taxon 2529292568 annotated assembly	Bacillales;Paenibacillaceae;Paenibacillus;Paenibacillus uliginis	1	1
GCF_037201795.1	ASM3720179v1	Bacillales;Bacillaceae;Metabacillus;Metabacillus rhizosphaerae	1	0
GCF_007725405.1	ASM772540v1	Bacillales;Bacillaceae;Shouchella;Shouchella miscanthi	1	0
GCF_037201815.1	ASM3720181v1	Bacillales;Bacillaceae;Metabacillus;Metabacillus sediminis	1	0
GCF_037201805.1	ASM3720180v1	Bacillales;Bacillaceae;Bacillus;Bacillus kandeliae	1	0
GCF_002240225.1	ASM224022v1	Bacillales;Paenibacillaceae;Paenibacillus;Paenibacillus physcomitrellae	1	1
GCF_001278705.1	ASM127870v1	Bacillales;Bacillaceae;Bacillus;Bacillus gobiensis	1	0
GCF_019443985.1	ASM1944398v1	Lactobacillales;Lactobacillaceae;Liquorilactobacillus;Liquorilactobacillus hordei	0	no_spo0B
GCF_022557135.1	ASM2255713v1	Bacillales;Staphylococcaceae;Staphylococcus;Staphylococcus coagulans	0	no_spo0B
GCF_003966875.1	ASM396687v1	Lactobacillales;Enterococcaceae;Melissococcus;Melissococcus plutonius	0	no_spo0B
GCF_009650015.1	ASM965001v1	Lactobacillales;Lactobacillaceae;Loigolactobacillus;Loigolactobacillus bifermentans	0	no_spo0B
GCF_045159795.1	UNIUD_Bmur_A03_1.0	Bacillales;Bacillaceae;Peribacillus;Peribacillus muralis	1	0
GCF_040703065.1	ASM4070306v1	Bacillales;Bacillaceae;Bacillus;Bacillus infantis	1	0
GCF_009184845.1	ASM918484v1	Lactobacillales;Lactobacillaceae;Lacticaseibacillus;Lacticaseibacillus manihotivorans	0	no_spo0B
GCF_002140975.2	Ente_sp._DIV0242b	Lactobacillales;Enterococcaceae;Enterococcus;Candidatus Enterococcus clewellii	0	no_spo0B
GCF_002141365.2	Ente_sp._DIV0205d	Lactobacillales;Enterococcaceae;Enterococcus;Candidatus Enterococcus palustris	0	no_spo0B
GCF_002148425.2	Ente_sp._DIV0727d	Lactobacillales;Enterococcaceae;Enterococcus;Candidatus Enterococcus lemimoniae	0	no_spo0B
GCF_002174455.2	Ente_sp._DIV0238c	Lactobacillales;Enterococcaceae;Enterococcus;Candidatus Enterococcus dunnyi	0	no_spo0B
GCF_017316305.2	Ente_sp._DIV1094	Lactobacillales;Enterococcaceae;Enterococcus;Candidatus Enterococcus mangumiae	0	no_spo0B
GCF_017426705.2	Ente_sp._DIV2402	Lactobacillales;Enterococcaceae;Enterococcus;Candidatus Enterococcus lowellii	0	no_spo0B
GCF_004331915.1	ASM433191v1	Bacillales;Caryophanaceae;Ureibacillus;Ureibacillus thermophilus	0	no_spo0B
GCF_000161615.1	ASM16161v1	Bacillales;Bacillaceae;Bacillus;Bacillus thuringiensis	1	0
GCF_000161455.1	ASM16145v1	Bacillales;Bacillaceae;Bacillus;Bacillus pseudomycoides	1	0
GCF_000241055.1	ASM24105v1	Lactobacillales;Lactobacillaceae;Oenococcus;Oenococcus kitaharae	0	no_spo0B
GCF_000340475.1	ASM34047v1	Bacillales;Bacillaceae;Oceanobacillus;Oceanobacillus kimchii	1	0
GCF_900258455.1	LFU-MFPC41A28-assembly-v1	Lactobacillales;Lactobacillaceae;Latilactobacillus;Latilactobacillus fuchuensis	0	no_spo0B
GCF_046524075.1	ASM4652407v1	Bacillales;Bacillaceae;Bacillus;Bacillus cereus	1	0
GCF_000262045.1	KCTC_13613_01	Bacillales;Bacillaceae;Bacillus;Bacillus siamensis	1	0
GCF_900458255.1	44343_D01	Bacillales;Staphylococcaceae;Staphylococcus;Staphylococcus cohnii	0	no_spo0B
GCF_900445365.1	50681_C01	Bacillales;Bacillaceae;Cytobacillus;Cytobacillus firmus	1	0
GCF_000236805.1	PPe03	Bacillales;Paenibacillaceae;Paenibacillus;Paenibacillus peoriae	1	1
GCF_000262755.1	ASM26275v1	Bacillales;Bacillaceae;Bacillus;Bacillus methanolicus	1	0
GCF_900115845.1	IMG-taxon 2599185264 annotated assembly	Bacillales;Bacillaceae;Priestia;Priestia endophytica	1	0
GCF_002237735.1	ASM223773v1	Bacillales;Bacillaceae;Priestia;Priestia filamentosa	1	0
GCF_001274715.1	ASM127471v1	Bacillales;Paenibacillaceae;Aneurinibacillus;Aneurinibacillus migulanus	1	0
GCF_002189605.1	ASM218960v1	Bacillales;Bacillaceae;Pseudobacillus;Pseudobacillus badius	1	0
GCF_001884235.1	ASM188423v1	Bacillales;Bacillaceae;Bacillus;Bacillus paramycoides	1	0
GCF_006539985.1	ASM653998v1	Bacillales;Caryophanaceae;Kurthia;Kurthia gibsonii	1	0
GCF_014196195.1	ASM1419619v1	Bacillales;Anoxybacillaceae;Anoxybacteroides;Anoxybacteroides rupiense	1	0
GCF_012396435.1	ASM1239643v1	Lactobacillales;Lactobacillaceae;Weissella;Weissella hellenica	0	no_spo0B
GCF_003337315.1	ASM333731v1	Lactobacillales;Enterococcaceae;Vagococcus;Vagococcus fluvialis	0	no_spo0B
GCF_013761015.1	ASM1376101v1	Bacillales;Anoxybacillaceae;Anoxybacillus;Anoxybacillus ayderensis	1	0
GCF_001939065.1	ASM193906v1	Bacillales;NA;Exiguobacterium;Exiguobacterium indicum	1	0
GCF_029894105.1	ASM2989410v1	Bacillales;Bacillaceae;Bacillus;Bacillus aerius	1	0
GCF_029894105.1	ASM2989410v1	Bacillales;Bacillaceae;Bacillus;Bacillus aerius	1	0
GCF_001183605.1	ASM118360v1	Bacillales;Bacillaceae;Lysinibacillus;Lysinibacillus xylanilyticus	0	no_spo0B
GCF_002128425.1	ASM212842v1	Bacillales;Bacillaceae;Gottfriedia;Gottfriedia acidiceleris	1	0
GCF_001012775.1	ASM101277v1	Bacillales;Paenibacillaceae;Brevibacillus;Brevibacillus formosus	1	0
GCF_025234795.1	ASM2523479v1	Bacillales;NA;Exiguobacterium;Exiguobacterium mexicanum	1	0
GCF_030404055.1	ASM3040405v1	Bacillales;Guptibacillaceae;Guptibacillus;Guptibacillus hwajinpoensis	1	0
GCF_007830235.1	ASM783023v1	Bacillales;Bacillaceae;Cytobacillus;Cytobacillus oceanisediminis	1	0
GCF_000245815.1	Dolo_pigr_ATCC_51524_V1	Lactobacillales;Carnobacteriaceae;Dolosigranulum;Dolosigranulum pigrum	0	no_spo0B
GCF_000301035.1	Fack_homi_CCUG_36813_V1	Lactobacillales;Aerococcaceae;Facklamia;Facklamia hominis	0	no_spo0B
GCF_001648555.1	ASM164855v1	Bacillales;Bacillaceae;Rossellomorea;Rossellomorea aquimaris	1	0
GCF_004000925.1	ASM400092v1	Bacillales;Paenibacillaceae;Paenibacillus;Paenibacillus illinoisensis	1	1
GCF_002019635.1	ASM201963v1	Bacillales;Bacillaceae;Metabacillus;Metabacillus halosaccharovorans	1	0
GCF_900454495.1	49508_F02	Bacillales;Paenibacillaceae;Paenibacillus;Paenibacillus macerans	1	1
GCF_007989385.1	ASM798938v1	Lactobacillales;Carnobacteriaceae;Marinilactibacillus;Marinilactibacillus psychrotolerans	0	no_spo0B
GCF_001302265.1	ASM130226v1	Lactobacillales;Streptococcaceae;Streptococcus;Streptococcus phocae	0	no_spo0B
GCF_000187465.1	ASM18746v1	Lactobacillales;Streptococcaceae;Streptococcus;Streptococcus infantis	0	no_spo0B
GCF_000702585.1	ASM70258v1	Bacillales;NA;Exiguobacterium;Exiguobacterium aurantiacum	1	0
GCF_000420785.1	ASM42078v1	Lactobacillales;Streptococcaceae;Streptococcus;Streptococcus hyovaginalis	0	no_spo0B
GCF_900452285.1	50861_B01	Bacillales;Caryophanaceae;Kurthia;Kurthia zopfii	0	no_spo0B
GCF_042652865.1	ASM4265286v1	Bacillales;NA;Exiguobacterium;Exiguobacterium profundum	1	0
GCF_001187725.1	ASM118772v1	Bacillales;Paenibacillaceae;Brevibacillus;Brevibacillus reuszeri	1	0
GCF_900094975.1	IMG-taxon 2617270721 annotated assembly	Bacillales;Bacillaceae;Rossellomorea;[Bacillus] enclensis	1	0
GCF_007994985.1	ASM799498v1	Bacillales;Bacillaceae;Metabacillus;Metabacillus litoralis	1	0
GCF_013359905.1	ASM1335990v1	Bacillales;Paenibacillaceae;Paenibacillus;Paenibacillus taichungensis	1	1
GCF_900101985.1	IMG-taxon 2619618820 annotated assembly	Bacillales;Caryophanaceae;Bhargavaea;Bhargavaea beijingensis	1	0
GCF_001884065.1	ASM188406v1	Bacillales;Bacillaceae;Bacillus;Bacillus proteolyticus	1	0
GCF_001653195.1	ASM165319v1	Bacillales;Bacillales Family X. Incertae Sedis;Hydrogenibacillus;Hydrogenibacillus schlegelii	0	no_spo0B
GCF_001884045.1	ASM188404v1	Bacillales;Bacillaceae;Bacillus;Bacillus mobilis	1	0
GCF_001437405.1	ASM143740v1	Lactobacillales;Lactobacillaceae;Pediococcus;Pediococcus ethanolidurans	0	no_spo0B
GCF_002835735.1	ASM283573v1	Bacillales;Bacillaceae;Cytobacillus;Cytobacillus horneckiae	1	0
GCF_000767835.1	ASM76783v1	Lactobacillales;Streptococcaceae;Streptococcus;Streptococcus sinensis	0	no_spo0B
GCF_001636415.1	ASM163641v1	Bacillales;Bacillaceae;Neobacillus;Neobacillus drentensis	1	0
GCF_002217655.1	ASM221765v1	Bacillales;Anoxybacillaceae;Geobacillus;Geobacillus thermocatenulatus	1	0
GCF_004375095.1	ASM437509v1	Bacillales;Bacillaceae;Shouchella;Shouchella lehensis	0	no_spo0B
GCF_002835805.1	ASM283580v1	Bacillales;Bacillaceae;Niallia;Niallia nealsonii	1	0
GCF_008692995.1	ASM869299v1	Bacillales;Gemellaceae;Gemella;Gemella haemolysans	0	no_spo0B
GCF_048984885.1	ASM4898488v1	Bacillales;Alicyclobacillaceae;Alicyclobacillus;Alicyclobacillus tolerans	1	0
GCF_002200915.1	ASM220091v1	Bacillales;Bacillaceae;Lysinibacillus;Lysinibacillus boronitolerans	0	no_spo0B
GCF_001434815.1	ASM143481v1	Lactobacillales;Lactobacillaceae;Lactobacillus;Lactobacillus equicursoris	0	no_spo0B
GCF_001514495.1	ASM151449v1	Bacillales;Paenibacillaceae;Paenibacillus;Paenibacillus pabuli	1	1
GCF_004000805.1	ASM400080v1	Bacillales;Paenibacillaceae;Paenibacillus;Paenibacillus glycanilyticus	1	1
GCF_001435735.1	ASM143573v1	Lactobacillales;Lactobacillaceae;Ligilactobacillus;Ligilactobacillus equi	0	no_spo0B
GCF_002884495.1	ASM288449v1	Bacillales;Caryophanaceae;Rummeliibacillus;Rummeliibacillus pycnus	1	0
GCF_001636315.1	ASM163631v1	Bacillales;Bacillaceae;Neobacillus;Neobacillus mesonae	1	0
GCF_042432635.1	ASM4243263v1	Bacillales;Fictibacillaceae;Fictibacillus;Fictibacillus phosphorivorans	1	0
GCF_014202615.1	ASM1420261v1	Bacillales;Caryophanaceae;Planococcus;Planococcus koreensis	1	0
GCF_002237775.1	ASM223777v1	Bacillales;Bacillaceae;Domibacillus;Domibacillus enclensis	1	0
GCF_001274935.1	ASM127493v1	Bacillales;Bacillaceae;Priestia;Priestia koreensis	1	0
GCF_036320425.1	ASM3632042v1	Bacillales;Bacillaceae;Bacillus;Bacillus nitratireducens	1	0
GCF_900115825.1	IMG-taxon 2622736579 annotated assembly	Lactobacillales;Carnobacteriaceae;Desemzia;Desemzia incerta	0	no_spo0B
GCF_007988965.1	ASM798896v1	Bacillales;Caryophanaceae;Rummeliibacillus;Rummeliibacillus stabekisii	0	no_spo0B
GCF_003937825.1	ASM393782v1	Bacillales;Bacillaceae;Mesobacillus;Mesobacillus subterraneus	1	0
GCF_001224225.1	7067_4#69	Bacillales;Staphylococcaceae;Staphylococcus;Staphylococcus borealis	0	no_spo0B
GCF_013359935.1	ASM1335993v1	Bacillales;Paenibacillaceae;Paenibacillus;Paenibacillus xylanilyticus	1	1
GCF_003386945.1	ASM338694v1	Bacillales;Bacillaceae;Halobacillus;Halobacillus trueperi	1	0
GCF_016908975.1	ASM1690897v1	Bacillales;Bacillaceae;Neobacillus;Neobacillus cucumis	1	0
GCF_028746185.1	ASM2874618v1	Bacillales;Paenibacillaceae;Paenibacillus;Paenibacillus qinlingensis	1	1
GCF_027563345.1	ASM2756334v1	Bacillales;Bacillaceae;Psychrobacillus;Psychrobacillus psychrodurans	0	no_spo0B
GCF_000722545.1	ASM72254v1	Bacillales;Paenibacillaceae;Paenibacillus;Paenibacillus tyrfis	1	0
GCF_004341205.1	ASM434120v1	Bacillales;Anoxybacillaceae;Thermolongibacillus;Thermolongibacillus altinsuensis	1	0
GCF_007991515.1	ASM799151v1	Bacillales;Bacillaceae;Oceanobacillus;Oceanobacillus sojae	1	0
GCF_001273755.1	ASM127375v1	Bacillales;Bacillaceae;Peribacillus;Peribacillus butanolivorans	1	0
GCF_900129865.1	IMG-taxon 2675903063 annotated assembly	Bacillales;Bacillaceae;Virgibacillus;Virgibacillus chiguensis	0	no_spo0B
GCF_003570725.1	ASM357072v1	Bacillales;Bacillaceae;Peribacillus;Peribacillus asahii	1	0
GCF_010975035.1	ASM1097503v1	Bacillales;Bacillaceae;Neobacillus;Neobacillus thermocopriae	1	0
GCF_042652985.1	ASM4265298v1	Lactobacillales;Aerococcaceae;Ruoffia;Ruoffia tabacinasalis	0	no_spo0B
GCF_022427145.1	ASM2242714v1	Bacillales;Paenibacillaceae;Paenibacillus;Paenibacillus timonensis	1	1
GCF_042649785.1	ASM4264978v1	Lactobacillales;Streptococcaceae;Streptococcus;Streptococcus alactolyticus	0	no_spo0B
GCF_001636395.1	ASM163639v1	Bacillales;Bacillaceae;Neobacillus;Neobacillus novalis	1	0
GCF_002335815.1	ASM233581v1	Bacillales;Bacillaceae;Neobacillus;Neobacillus soli	1	0
GCF_004354645.1	ASM435464v1	Lactobacillales;Lactobacillaceae;Leuconostoc;Leuconostoc fallax	0	no_spo0B
GCF_007991275.1	ASM799127v1	Bacillales;Bacillaceae;Alkalibacillus;Alkalibacillus haloalkaliphilus	1	0
GCF_011008565.1	ASM1100856v1	Bacillales;Bacillaceae;Heyndrickxia;Heyndrickxia ginsengihumi	1	0
GCF_007991295.1	ASM799129v1	Lactobacillales;Lactobacillaceae;Ligilactobacillus;Ligilactobacillus pobuzihii	0	no_spo0B
GCF_007992015.1	ASM799201v1	Lactobacillales;Lactobacillaceae;Levilactobacillus;Levilactobacillus namurensis	0	no_spo0B
GCF_006539285.1	ASM653928v1	Bacillales;Sporolactobacillaceae;Sporolactobacillus;Sporolactobacillus inulinus	1	0
GCF_000377505.1	ASM37750v1	Bacillales;Paenibacillaceae;Paenibacillus;Paenibacillus massiliensis	1	1
GCF_004000725.1	ASM400072v1	Bacillales;Paenibacillaceae;Paenibacillus;Paenibacillus alginolyticus	1	1
GCF_000466385.1	ASM46638v1	Bacillales;Paenibacillaceae;Aneurinibacillus;Aneurinibacillus aneurinilyticus	1	0
GCF_001591865.1	ASM159186v1	Lactobacillales;Lactobacillaceae;Lacticaseibacillus;Lacticaseibacillus pantheris	0	no_spo0B
GCF_004802515.1	ASM480251v1	Bacillales;Bacillaceae;Alkalihalobacillus;Alkalihalobacillus alcalophilus	1	0
GCF_900459365.1	45296_H02	Lactobacillales;Streptococcaceae;Streptococcus;Streptococcus massiliensis	0	no_spo0B
GCF_000685865.1	ASM68586v1	Bacillales;NA;Exiguobacterium;Exiguobacterium antarcticum	1	0
GCF_000620805.1	ASM62080v1	Bacillales;NA;Exiguobacterium;Exiguobacterium undae	1	0
GCF_000416965.1	23.K55	Bacillales;NA;Exiguobacterium;Exiguobacterium chiriqhucha	1	0
GCF_000406945.1	Ente_disp_ATCC51266_V1	Lactobacillales;Enterococcaceae;Enterococcus;Enterococcus dispar	0	no_spo0B
GCF_000380005.1	ASM38000v1	Lactobacillales;Streptococcaceae;Streptococcus;Streptococcus didelphis	0	no_spo0B
GCF_004000945.1	ASM400094v1	Bacillales;Paenibacillaceae;Paenibacillus;Paenibacillus lautus	1	1
GCF_001434835.1	ASM143483v1	Lactobacillales;Lactobacillaceae;Levilactobacillus;Levilactobacillus acidifarinae	0	no_spo0B
GCF_000348905.1	BhCe1	Bacillales;Caryophanaceae;Bhargavaea;Bhargavaea cecembensis	1	0
GCF_027923525.1	ASM2792352v1	Bacillales;Alicyclobacillaceae;Alicyclobacillus;Alicyclobacillus hesperidum	0	no_spo0B
GCF_004000765.1	ASM400076v1	Bacillales;Paenibacillaceae;Paenibacillus;Paenibacillus chondroitinus	1	1
GCF_004000785.1	ASM400078v1	Bacillales;Paenibacillaceae;Paenibacillus;Paenibacillus ehimensis	1	0
GCF_001434365.1	ASM143436v1	Lactobacillales;Lactobacillaceae;Limosilactobacillus;Limosilactobacillus gastricus	0	no_spo0B
GCF_001435975.1	ASM143597v1	Lactobacillales;Lactobacillaceae;Secundilactobacillus;Secundilactobacillus collinoides	0	no_spo0B
GCF_001552675.1	ASM155267v1	Bacillales;Alicyclobacillaceae;Alicyclobacillus;Alicyclobacillus sendaiensis	0	no_spo0B
GCF_042682125.1	ASM4268212v1	Bacillales;Bacillaceae;Pseudogracilibacillus;Pseudogracilibacillus auburnensis	0	no_spo0B
GCF_002886255.1	ASM288625v1	Bacillales;Bacillaceae;Alteribacillus;Alteribacillus bidgolensis	1	0
GCF_900155625.1	ASM90015562v1	Bacillales;Bacillaceae;Virgibacillus;Virgibacillus dakarensis	1	0
GCF_023703085.1	ASM2370308v1	Bacillales;Bacillaceae;Alkalicoccobacillus;Alkalicoccobacillus plakortidis	1	0
GCF_000757885.1	Pwynnii072014	Bacillales;Paenibacillaceae;Paenibacillus;Paenibacillus wynnii	1	1
GCF_900458665.1	50305_H01	Bacillales;Staphylococcaceae;Staphylococcus;Staphylococcus petrasii	0	no_spo0B
GCF_900102725.1	IMG-taxon 2634166280 annotated assembly	Lactobacillales;Carnobacteriaceae;Carnobacterium;Carnobacterium viridans	0	no_spo0B
GCF_001636425.1	ASM163642v1	Bacillales;Bacillaceae;Heyndrickxia;Heyndrickxia acidicola	1	0
GCF_004684905.1	ASM468490v1	Bacillales;Bacillaceae;Halobacillus;Halobacillus salinus	1	0
GCF_004785935.1	ASM478593v1	Lactobacillales;Streptococcaceae;Streptococcus;Streptococcus rubneri	0	no_spo0B
GCF_003268025.1	ASM326802v1	Bacillales;Paenibacillaceae;Paenibacillus;Paenibacillus montanisoli	1	1
GCF_001999465.1	ASM199946v1	Bacillales;Fictibacillaceae;Fictibacillus;Fictibacillus arsenicus	1	0
GCF_001420695.1	ASM142069v1	Bacillales;Paenibacillaceae;Brevibacillus;Brevibacillus choshinensis	1	0
GCF_900094955.1	IMG-taxon 2616645019 annotated assembly	Bacillales;Fictibacillaceae;Fictibacillus;Fictibacillus enclensis	1	0
GCF_002884445.1	ASM288444v1	Bacillales;Paenibacillaceae;Paenibacillus;Paenibacillus castaneae	1	1
GCF_904423875.1	G1763	Bacillales;Bacillaceae;Metabacillus;Metabacillus idriensis	1	0
GCF_001939075.1	ASM193907v1	Bacillales;Caryophanaceae;Paenisporosarcina;Paenisporosarcina indica	1	0
GCF_002798305.1	ASM279830v1	Bacillales;Caryophanaceae;Chryseomicrobium;Chryseomicrobium excrementi	1	0
GCF_028610635.1	ASM2861063v1	Bacillales;Bacillaceae;Alkalicoccobacillus;Alkalicoccobacillus gibsonii	1	0
GCF_002886185.1	ASM288618v1	Bacillales;Bacillaceae;Salipaludibacillus;Salipaludibacillus neizhouensis	1	0
GCF_900177815.1	IMG-taxon 2708742535 annotated assembly	Bacillales;Paenibacillaceae;Paenibacillus;Paenibacillus aquistagni	1	1
GCF_000970685.1	ASM97068v1	Bacillales;Bacillaceae;Domibacillus;Domibacillus indicus	1	0
GCF_900107505.1	IMG-taxon 2619618821 annotated assembly	Lactobacillales;Carnobacteriaceae;Trichococcus;Trichococcus collinsii	0	no_spo0B
GCF_000299035.1	ASM29903v1	Bacillales;Bacillaceae;Bacillus;Bacillus bingmayongensis	1	0
GCF_042681545.1	ASM4268154v1	Bacillales;Caryophanaceae;Planococcus;Planococcus chinensis	1	0
GCF_017583065.1	ASM1758306v1	Bacillales;Staphylococcaceae;Staphylococcus;Staphylococcus shinii	0	no_spo0B
GCF_003814815.1	ASM381481v1	Bacillales;Bacillaceae;Salisediminibacterium;Salisediminibacterium halotolerans	1	0
GCF_024498075.1	ASM2449807v1	Bacillales;Paenibacillaceae;Paenibacillus;Paenibacillus mendelii	1	1
GCF_014982515.1	ASM1498251v1	Bacillales;Bacillaceae;Litchfieldia;Litchfieldia luteola	1	0
GCF_007896435.1	ASM789643v1	Bacillales;Caryophanaceae;Rummeliibacillus;Rummeliibacillus suwonensis	1	0
GCF_016908955.1	ASM1690895v1	Bacillales;Bacillaceae;Bacillus;Bacillus mesophilus	1	0
GCF_003664125.1	ASM366412v1	Bacillales;Caryophanaceae;Planococcus;Planococcus citreus	1	0
GCF_900108515.1	IMG-taxon 2651870103 annotated assembly	Bacillales;Bacillaceae;Halobacillus;Halobacillus karajensis	1	0
GCF_016908255.1	ASM1690825v1	Bacillales;Paenibacillaceae;Paenibacillus;Paenibacillus sacheonensis	1	1
GCF_006874425.1	ASM687442v1	Bacillales;Paenibacillaceae;Paenibacillus;Paenibacillus ottowii	1	1
GCF_042655825.1	ASM4265582v1	Bacillales;Caryophanaceae;Sporosarcina;Sporosarcina koreensis	1	0
GCF_900114445.1	IMG-taxon 2687453789 annotated assembly	Bacillales;Staphylococcaceae;Salinicoccus;Salinicoccus halodurans	0	no_spo0B
GCF_900114165.1	IMG-taxon 2617270759 annotated assembly	Bacillales;Bacillaceae;Halobacillus;Halobacillus dabanensis	1	0
GCF_001420715.1	ASM142071v1	Bacillales;Bacillaceae;Heyndrickxia;Heyndrickxia shackletonii	1	0
GCF_900103915.1	IMG-taxon 2675903005 annotated assembly	Bacillales;Bacillaceae;Tenuibacillus;Tenuibacillus multivorans	1	0
GCF_009649735.1	ASM964973v1	Bacillales;Bacillaceae;Salinibacillus;Salinibacillus xinjiangensis	1	0
GCF_017874035.1	ASM1787403v1	Bacillales;Paenibacillaceae;Paenibacillus;Paenibacillus aceris	1	1
GCF_040544485.1	ASM4054448v1	Bacillales;Staphylococcaceae;Salinicoccus;Salinicoccus halitifaciens	0	no_spo0B
GCF_016908785.1	ASM1690878v1	Lactobacillales;Lactobacillaceae;Weissella;Weissella uvarum	0	no_spo0B
GCF_016907895.1	ASM1690789v1	Bacillales;Bacillaceae;Shouchella;Shouchella xiaoxiensis	1	0
GCF_030814045.1	ASM3081404v1	Bacillales;Bacillaceae;Lederbergia;Lederbergia wuyishanensis	1	0
GCF_002916915.1	ASM291691v1	Lactobacillales;Lactobacillaceae;Lactobacillus;Lactobacillus bombicola	0	no_spo0B
GCF_001730315.1	ASM173031v1	Lactobacillales;Enterococcaceae;Enterococcus;Enterococcus ureilyticus	0	no_spo0B
GCF_042658975.1	ASM4265897v1	Bacillales;Caryophanaceae;Sporosarcina;Sporosarcina thermotolerans	1	0
GCF_900220965.1	IMG-taxon 2740891860 annotated assembly	Bacillales;Caryophanaceae;Ureibacillus;Ureibacillus acetophenoni	1	0
GCF_900112925.1	IMG-taxon 2617270911 annotated assembly	Bacillales;Paenibacillaceae;Paenibacillus;Paenibacillus algorifonticola	1	1
GCF_002174535.1	ASM217453v1	Bacillales;Caryophanaceae;Solibacillus;Solibacillus kalamii	0	no_spo0B
GCF_017873565.1	ASM1787356v1	Bacillales;Bacillaceae;Lederbergia;Lederbergia galactosidilytica	1	0
GCF_001590835.1	ASM159083v1	Bacillales;Bacillaceae;Bacillus;Bacillus gaemokensis	1	0
GCF_016909175.1	ASM1690917v1	Bacillales;Bacillaceae;Peribacillus;Peribacillus deserti	1	0
GCF_003994475.1	ASM399447v1	Bacillales;Paenibacillaceae;Paenibacillus;Paenibacillus anaericanus	1	1
GCF_003856865.1	ASM385686v1	Bacillales;Bacillaceae;Lysinibacillus;Lysinibacillus composti	1	0
GCF_003989135.1	ASM398913v1	Bacillales;Bacillaceae;Peribacillus;Peribacillus cavernae	1	0
GCF_001832885.1	ASM183288v1	Lactobacillales;Streptococcaceae;Floricoccus;Floricoccus penangensis	0	no_spo0B
GCF_002746455.1	ASM274645v1	Bacillales;Bacillaceae;Bacillus;Bacillus fungorum	1	0
GCF_003573535.1	ASM357353v1	Lactobacillales;Lactobacillaceae;Companilactobacillus;Companilactobacillus formosensis	0	no_spo0B
GCF_033485195.1	ASM3348519v1	Bacillales;Caryophanaceae;Sporosarcina;Sporosarcina beigongshangi	1	0
GCF_007991315.1	ASM799131v1	Lactobacillales;Carnobacteriaceae;Alkalibacterium;Alkalibacterium pelagium	0	no_spo0B
GCF_003852715.1	ASM385271v1	Bacillales;Bacillaceae;Ectobacillus;Ectobacillus antri	1	0
GCF_900112935.1	IMG-taxon 2619618823 annotated assembly	Lactobacillales;Carnobacteriaceae;Trichococcus;Trichococcus pasteurii	0	no_spo0B
GCF_029916425.1	ASM2991642v1	Lactobacillales;Lactobacillaceae;Liquorilactobacillus;Liquorilactobacillus sicerae	0	no_spo0B
GCF_017874625.1	ASM1787462v1	Bacillales;Bacillaceae;Cytobacillus;Cytobacillus eiseniae	1	0
GCF_025154055.1	ASM2515405v1	Bacillales;Bacillaceae;Aquibacillus;Aquibacillus koreensis	1	0
GCF_001996285.1	ASM199628v1	Bacillales;Anoxybacillaceae;Anoxybacillus;Anoxybacillus kestanbolensis	1	0
GCF_003570705.1	ASM357070v1	Bacillales;Bacillaceae;Mesobacillus;Mesobacillus zeae	1	0
GCF_042678465.1	ASM4267846v1	Bacillales;Bacillaceae;Oceanobacillus;Oceanobacillus caeni	1	0
GCF_002156865.1	ASM215686v1	Bacillales;Bacillaceae;Gottfriedia;Gottfriedia luciferensis	1	0
GCF_900099765.1	IMG-taxon 2667527451 annotated assembly	Bacillales;Paenibacillaceae;Paenibacillus;Paenibacillus typhae	1	1
GCF_001439605.1	ASM143960v1	Bacillales;Bacillaceae;Cytobacillus;Cytobacillus praedii	1	0
GCF_000285515.1	ASM28551v1	Bacillales;Paenibacillaceae;Paenibacillus;Paenibacillus senegalensis	1	1
GCF_002614725.1	ASM261472v1	Bacillales;Staphylococcaceae;Staphylococcus;Staphylococcus edaphicus	0	no_spo0B
GCF_003428865.1	ASM342886v1	Bacillales;Caryophanaceae;Planococcus;Planococcus salinarum	1	0
GCF_004343345.1	ASM434334v1	Bacillales;Alicyclobacillaceae;Effusibacillus;Effusibacillus lacus	1	1
GCF_018403685.1	ASM1840368v1	Bacillales;Paenibacillaceae;Xylanibacillus;Xylanibacillus composti	1	1
GCF_026805325.1	ASM2680532v1	Bacillales;Bacillaceae;Natronobacillus;Natronobacillus azotifigens	1	0
GCF_007991195.1	ASM799119v1	Bacillales;Bacillaceae;Cerasibacillus;Cerasibacillus quisquiliarum	1	0
GCF_005405465.1	ASM540546v1	Lactobacillales;Lactobacillaceae;Weissella;Weissella thailandensis	0	no_spo0B
GCF_007991495.1	ASM799149v1	Bacillales;Caryophanaceae;Sporosarcina;Sporosarcina luteola	1	0
GCF_007991955.1	ASM799195v1	Lactobacillales;Lactobacillaceae;Levilactobacillus;Levilactobacillus spicheri	0	no_spo0B
GCF_007990305.1	ASM799030v1	Bacillales;Bacillaceae;Halolactibacillus;Halolactibacillus miurensis	0	no_spo0B
GCF_017874635.1	ASM1787463v1	Bacillales;Bacillaceae;Virgibacillus;Virgibacillus alimentarius	1	0
GCF_000812025.2	ASM81202v2	Bacillales;Bacillaceae;Bacillus;Bacillus thermotolerans	1	0
GCF_007991355.1	ASM799135v1	Bacillales;Bacillaceae;Halolactibacillus;Halolactibacillus alkaliphilus	1	0
GCF_010994055.1	ASM1099405v1	Bacillales;Bacillaceae;Gracilibacillus;Gracilibacillus thailandensis	1	0
GCF_900115605.1	IMG-taxon 2675903232 annotated assembly	Bacillales;Bacillaceae;Halolactibacillus;Halolactibacillus halophilus	0	no_spo0B
GCF_023701865.1	ASM2370186v1	Lactobacillales;Lactobacillaceae;Periweissella;Periweissella beninensis	0	no_spo0B
GCF_039535645.1	ASM3953564v1	Lactobacillales;Lactobacillaceae;Lentilactobacillus;Lentilactobacillus parakefiri	0	no_spo0B
GCF_007989725.1	ASM798972v1	Bacillales;Caryophanaceae;Kurthia;Kurthia sibirica	0	no_spo0B
GCF_039521925.1	ASM3952192v1	Bacillales;Bacillaceae;Virgibacillus;Virgibacillus salarius	1	0
GCF_007991215.1	ASM799121v1	Bacillales;Paenibacillaceae;Aneurinibacillus;Aneurinibacillus danicus	1	0
GCF_900446755.1	48290_G02	Lactobacillales;Carnobacteriaceae;Carnobacterium;Carnobacterium divergens	0	no_spo0B
GCF_900103695.1	IMG-taxon 2675902964 annotated assembly	Bacillales;Bacillaceae;Sediminibacillus;Sediminibacillus halophilus	1	0
GCF_000745125.1	ASM74512v1	Lactobacillales;Carnobacteriaceae;Carnobacterium;Carnobacterium jeotgali	0	no_spo0B
GCF_014635125.1	ASM1463512v1	Bacillales;Bacillaceae;Thalassobacillus;Thalassobacillus devorans	1	0
GCF_001026695.1	ASM102669v1	Bacillales;Bacillaceae;Neobacillus;Neobacillus vireti	1	0
GCF_001592065.1	ASM159206v1	Lactobacillales;Lactobacillaceae;Companilactobacillus;Companilactobacillus nodensis	0	no_spo0B
GCF_900156375.1	IMG-taxon 2681812895 annotated assembly	Bacillales;Paenibacillaceae;Paenibacillus;Paenibacillus macquariensis	1	1
GCF_017873605.1	ASM1787360v1	Bacillales;Paenibacillaceae;Paenibacillus;Paenibacillus lactis	1	1
GCF_001591965.1	ASM159196v1	Bacillales;Bacillaceae;Lysinibacillus;Lysinibacillus odysseyi	1	0
GCF_000422505.1	ASM42250v1	Bacillales;Paenibacillaceae;Paenibacillus;Paenibacillus pinihumi	1	0
GCF_000374825.1	ASM37482v1	Bacillales;Paenibacillaceae;Paenibacillus;Paenibacillus sanguinis	1	1
GCF_001434145.1	ASM143414v1	Lactobacillales;Lactobacillaceae;Lentilactobacillus;Lentilactobacillus otakiensis	0	no_spo0B
GCF_000407225.1	Ente_colu_ATCC51263_V2	Lactobacillales;Enterococcaceae;Enterococcus;Enterococcus columbae	0	no_spo0B
GCF_000775595.1	ASM77559v1	Bacillales;Bacillaceae;Pontibacillus;Pontibacillus halophilus	1	0
GCF_031954385.1	ASM3195438v1	Bacillales;Paenibacillaceae;Paenibacillus;Paenibacillus forsythiae	1	1
GCF_000246965.1	ASM24696v2	Bacillales;Sporolactobacillaceae;Sporolactobacillus;Sporolactobacillus vineae	1	0
GCF_004354595.1	ASM435459v1	Lactobacillales;Lactobacillaceae;Secundilactobacillus;Secundilactobacillus silagei	0	no_spo0B
GCF_000374565.1	ASM37456v1	Bacillales;Bacillaceae;Siminovitchia;Siminovitchia fordii	1	0
GCF_002200855.1	ASM220085v1	Bacillales;Caryophanaceae;Ureibacillus;Ureibacillus massiliensis	1	0
GCF_002441885.1	ASM244188v1	Lactobacillales;Streptococcaceae;Pseudolactococcus;Pseudolactococcus chungangensis	0	no_spo0B
GCF_000359605.1	ASM35960v1	Bacillales;Bacillaceae;Gracilibacillus;Gracilibacillus halophilus	1	0
GCF_000775605.1	ASM77560v1	Bacillales;Bacillaceae;Pontibacillus;Pontibacillus marinus	1	0
GCF_000421665.1	ASM42166v1	Lactobacillales;Enterococcaceae;Bavariicoccus;Bavariicoccus seileri	0	no_spo0B
GCF_014646935.1	ASM1464693v1	Bacillales;Bacillaceae;Calditerricola;Calditerricola satsumensis	1	1
GCF_000702625.1	ASM70262v1	Bacillales;NA;Exiguobacterium;Exiguobacterium oxidotolerans	1	0
GCF_000744185.1	ASM74418v1	Lactobacillales;Carnobacteriaceae;Carnobacterium;Carnobacterium funditum	0	no_spo0B
GCF_000620845.1	ASM62084v1	Bacillales;NA;Exiguobacterium;Exiguobacterium marinum	1	0
GCF_900459175.1	52087_B01	Lactobacillales;Streptococcaceae;Streptococcus;Streptococcus downei	0	no_spo0B
GCF_000407205.1	Ente_vill_ATCC700913_V2	Lactobacillales;Enterococcaceae;Enterococcus;Enterococcus villorum	0	no_spo0B
GCF_000407605.1	Ente_sulf_ATCC49903_V2	Lactobacillales;Enterococcaceae;Enterococcus;Enterococcus sulfureus	0	no_spo0B
GCF_000429705.1	ASM42970v1	Bacillales;Bacillaceae;Alteribacter;Alteribacter aurantiacus	1	0
GCF_000393975.1	Ente_pall_BAA-351_V1	Lactobacillales;Enterococcaceae;Enterococcus;Enterococcus pallens	0	no_spo0B
GCF_000505545.1	draft genome sequence of Kurthia huakuii LAM0618	Bacillales;Caryophanaceae;Kurthia;Kurthia huakuii	0	no_spo0B
GCF_001436555.1	ASM143655v1	Lactobacillales;Lactobacillaceae;Lentilactobacillus;Lentilactobacillus senioris	0	no_spo0B
GCF_001591945.1	ASM159194v1	Bacillales;Bacillaceae;Halalkalibacter;Halalkalibacter krulwichiae	1	0
GCF_000394035.1	Ente_phoe_BAA-412_V1	Lactobacillales;Enterococcaceae;Enterococcus;Enterococcus phoeniculicola	0	no_spo0B
GCF_000179615.1	ASM17961v1	Bacillales;Paenibacillaceae;Paenibacillus;Paenibacillus curdlanolyticus	1	1
GCF_001436705.1	ASM143670v1	Lactobacillales;Lactobacillaceae;Liquorilactobacillus;Liquorilactobacillus sucicola	0	no_spo0B
GCF_000497245.1	DSM442V1	Bacillales;Sporolactobacillaceae;Sporolactobacillus;Sporolactobacillus laevolacticus	1	0
GCF_000770675.1	ASM77067v1	Bacillales;Bacillaceae;Pontibacillus;Pontibacillus chungwhensis	1	0
GCF_000482485.1	ASM48248v1	Bacillales;Bacillaceae;Paucisalibacillus;Paucisalibacillus globulus	1	0
GCF_000297025.1	ASM29702v1	Lactobacillales;Lactobacillaceae;Lactobacillus;Lactobacillus pasteurii	0	no_spo0B
GCF_000383875.1	ASM38387v1	Bacillales;Bacillaceae;Caldibacillus;Caldibacillus debilis	1	0
GCF_000380145.1	ASM38014v1	Lactobacillales;Streptococcaceae;Streptococcus;Streptococcus thoraltensis	0	no_spo0B
GCF_001436315.1	ASM143631v1	Lactobacillales;Lactobacillaceae;Ligilactobacillus;Ligilactobacillus aviarius	0	no_spo0B
GCF_000474275.2	Bmar1.0	Bacillales;Bacillaceae;Alkalihalophilus;Alkalihalophilus marmarensis	1	0
GCF_001434705.1	ASM143470v1	Lactobacillales;Lactobacillaceae;Lacticaseibacillus;Lacticaseibacillus nasuensis	0	no_spo0B
GCF_001544295.1	ASM154429v1	Lactobacillales;Enterococcaceae;Enterococcus;Enterococcus pseudoavium	0	no_spo0B
GCF_001437465.1	ASM143746v1	Lactobacillales;Lactobacillaceae;Lacticaseibacillus;Lacticaseibacillus saniviri	0	no_spo0B
GCF_001434135.1	ASM143413v1	Lactobacillales;Lactobacillaceae;Lentilactobacillus;Lentilactobacillus kisonensis	0	no_spo0B
GCF_000307875.1	BABA1.0	Bacillales;Bacillaceae;Neobacillus;Neobacillus bataviensis	1	0
GCF_001435245.1	ASM143524v1	Lactobacillales;Lactobacillaceae;Limosilactobacillus;Limosilactobacillus equigenerosi	0	no_spo0B
GCF_000813125.1	ASM81312v1	Bacillales;Bacillaceae;Mesobacillus;Mesobacillus selenatarsenatis	1	0
GCF_001436255.1	ASM143625v1	Lactobacillales;Lactobacillaceae;Lentilactobacillus;Lentilactobacillus rapi	0	no_spo0B
GCF_001544195.1	ASM154419v1	Lactobacillales;Enterococcaceae;Tetragenococcus;Tetragenococcus solitarius	0	no_spo0B
GCF_001435895.1	ASM143589v1	Lactobacillales;Lactobacillaceae;Lentilactobacillus;Lentilactobacillus parafarraginis	0	no_spo0B
GCF_001435935.1	ASM143593v1	Lactobacillales;Lactobacillaceae;Limosilactobacillus;Limosilactobacillus panis	0	no_spo0B
GCF_000423785.1	ASM42378v1	Lactobacillales;Enterococcaceae;Tetragenococcus;Tetragenococcus muriaticus	0	no_spo0B
GCF_001592025.1	ASM159202v1	Bacillales;Bacillaceae;Alkalihalobacillus;Alkalihalobacillus trypoxylicola	1	0
GCF_023149135.1	ASM2314913v1	Bacillales;Fictibacillaceae;Fictibacillus;Fictibacillus marinisediminis	1	0
GCF_016401385.1	ASM1640138v1	Bacillales;Fictibacillaceae;Fictibacillus;Fictibacillus halophilus	1	0
GCF_002019645.1	ASM201964v1	Bacillales;Bacillaceae;Litchfieldia;Litchfieldia alkalitelluris	1	0
GCF_900177385.1	IMG-taxon 2622736627 annotated assembly	Lactobacillales;Carnobacteriaceae;Carnobacterium;Carnobacterium iners	0	no_spo0B
GCF_900459045.1	41975_B01	Lactobacillales;Streptococcaceae;Streptococcus;Streptococcus acidominimus	0	no_spo0B
GCF_900458355.1	50305_E01	Bacillales;Staphylococcaceae;Staphylococcus;Staphylococcus devriesei	0	no_spo0B
GCF_900458705.1	50432_E01	Bacillales;Staphylococcaceae;Staphylococcus;Staphylococcus microti	0	no_spo0B
GCF_900095845.1	PRJEB15309	Lactobacillales;Streptococcaceae;Streptococcus;Streptococcus timonensis	0	no_spo0B
GCF_903994055.1	CIP111750	Bacillales;Staphylococcaceae;Jeotgalicoccus;Jeotgalicoccus aerolatus	0	no_spo0B
GCF_000750005.2	ASM75000v2	Bacillales;Anoxybacillaceae;Geobacillus;Geobacillus icigianus	1	0
GCF_002128405.1	ASM212840v1	Bacillales;Bacillaceae;Gottfriedia;Gottfriedia solisilvae	1	0
GCF_014636475.1	ASM1463647v1	Bacillales;Bacillaceae;Halobacillus;Halobacillus andaensis	1	0
GCF_001274725.1	ASM127472v1	Bacillales;Caryophanaceae;Sporosarcina;Sporosarcina globispora	1	0
GCF_016461705.1	ASM1646170v1	Lactobacillales;Streptococcaceae;Streptococcus;Streptococcus vicugnae	0	no_spo0B
GCF_014192015.1	ASM1419201v1	Bacillales;Paenibacillaceae;Paenibacillus;Paenibacillus rhizosphaerae	1	1
GCF_011761355.1	ASM1176135v1	Bacillales;Paenibacillaceae;Paenibacillus;Paenibacillus lupini	1	1
GCF_002802965.1	ASM280296v1	Bacillales;Sporolactobacillaceae;Sporolactobacillus;Sporolactobacillus pectinivorans	1	0
GCF_042685045.1	ASM4268504v1	Bacillales;Bacillaceae;Terrilactibacillus;Terrilactibacillus laevilacticus	1	0
GCF_014639235.1	ASM1463923v1	Bacillales;Paenibacillaceae;Paenibacillus;Paenibacillus silvae	1	1
GCF_000829515.1	ASM82951v1	Bacillales;Caryophanaceae;Jeotgalibacillus;Jeotgalibacillus campisalis	1	0
GCF_003864335.1	ASM386433v1	Lactobacillales;Lactobacillaceae;Lentilactobacillus;Lentilactobacillus kosonis	0	no_spo0B
GCF_002742385.2	ASM274238v2	Bacillales;Staphylococcaceae;Macrococcoides;Macrococcoides goetzii	0	no_spo0B
GCF_005049045.1	ASM504904v1	Bacillales;Paenibacillaceae;Cohnella;Cohnella pontilimi	1	1
GCF_900215625.1	IMG-taxon 2681812962 annotated assembly	Bacillales;Bacillaceae;Terribacillus;Terribacillus aidingensis	1	0
GCF_002019695.1	ASM201969v1	Bacillales;Bacillaceae;Evansella;Evansella clarkii	1	0
GCF_040545695.1	ASM4054569v1	Lactobacillales;Streptococcaceae;Streptococcus;Streptococcus gallinaceus	0	no_spo0B
GCF_900115805.1	IMG-taxon 2687453787 annotated assembly	Bacillales;Bacillaceae;Psychrobacillus;Psychrobacillus psychrotolerans	0	no_spo0B
GCF_014773435.2	ASM1477343v2	Bacillales;Thermoactinomycetaceae;Polycladospora;Polycladospora coralii	1	0
GCF_021532315.1	ASM2153231v1	Bacillales;Paenibacillaceae;Paenibacillus;Paenibacillus tarimensis	1	1
GCF_005405365.1	ASM540536v1	Lactobacillales;Enterococcaceae;Enterococcus;Enterococcus xiangfangensis	0	no_spo0B
GCF_024753545.1	ASM2475354v1	Bacillales;Bacillaceae;Lysinibacillus;Lysinibacillus pinottii	1	0
GCF_021012855.1	ASM2101285v1	Bacillales;Bacillaceae;Peribacillus;Peribacillus castrilensis	1	0
GCF_001274945.1	ASM127494v1	Bacillales;Caryophanaceae;Viridibacillus;Viridibacillus arvi	0	no_spo0B
GCF_002734215.1	ASM273421v1	Bacillales;Bacillaceae;Fredinandcohnia;Fredinandcohnia onubensis	1	0
GCF_001637205.1	ASM163720v1	Bacillales;Paenibacillaceae;Paenibacillus;Paenibacillus glacialis	1	1
GCF_003337485.1	ASM333748v1	Bacillales;Bacillaceae;Saliterribacillus;Saliterribacillus persicus	1	0
GCF_016481285.1	ASM1648128v1	Lactobacillales;Streptococcaceae;Streptococcus;Streptococcus zalophi	0	no_spo0B
GCF_001438655.1	ASM143865v1	Lactobacillales;Lactobacillaceae;Pediococcus;Pediococcus cellicola	0	no_spo0B
GCF_000712595.1	ASM71259v1	Bacillales;Bacillaceae;Bacillus;Bacillus manliponensis	1	0
GCF_014207535.1	ASM1420753v1	Bacillales;Bacillaceae;Bacillus;Bacillus benzoevorans	1	0
GCF_003966255.1	ASM396625v1	Bacillales;Bacillaceae;Bacillus;Bacillus yapensis	1	0
GCF_007991335.1	ASM799133v1	Bacillales;Bacillaceae;Halobacillus;Halobacillus faecis	1	0
GCF_040801915.1	ASM4080191v1	Bacillales;Caryophanaceae;Jeotgalibacillus;Jeotgalibacillus marinus	1	0
GCF_001730295.1	ASM173029v1	Lactobacillales;Enterococcaceae;Enterococcus;Enterococcus plantarum	0	no_spo0B
GCF_003051085.1	ASM305108v1	Lactobacillales;Carnobacteriaceae;Trichococcus;Trichococcus patagoniensis	0	no_spo0B
GCF_001012825.1	ASM101282v2	Bacillales;Paenibacillaceae;Paenibacillus;Paenibacillus etheri	1	1
GCF_028416575.1	ASM2841657v1	Bacillales;Bacillaceae;Terrihalobacillus;Terrihalobacillus insolitus	1	0
GCF_025175645.1	ASM2517564v1	Bacillales;Bacillaceae;Peribacillus;Peribacillus aracenensis	1	0
GCF_007115095.1	ASM711509v1	Lactobacillales;Lactobacillaceae;Levilactobacillus;Levilactobacillus enshiensis	0	no_spo0B
GCF_900116805.1	IMG-taxon 2675903231 annotated assembly	Bacillales;Alicyclobacillaceae;Alicyclobacillus;Alicyclobacillus macrosporangiidus	1	0
GCF_001886195.1	ASM188619v1	Lactobacillales;Enterococcaceae;Enterococcus;Enterococcus ratti	0	no_spo0B
GCF_028610675.1	ASM2861067v1	Bacillales;Bacillaceae;Alkalihalobacillus;Alkalihalobacillus pseudalcaliphilus	1	0
GCF_019218685.1	ASM1921868v1	Lactobacillales;Streptococcaceae;Streptococcus;Streptococcus vulneris	0	no_spo0B
GCF_014201465.1	ASM1420146v1	Bacillales;Anoxybacillaceae;Anoxybacteroides;Anoxybacteroides tepidamans	1	0
GCF_001643235.1	ASM164323v1	Bacillales;Bacillaceae;Domibacillus;Domibacillus aminovorans	1	0
GCF_003581585.1	ASM358158v1	Bacillales;Bacillaceae;Bacillus;Bacillus salacetis	1	0
GCF_003001905.1	ASM300190v1	Bacillales;Thermoactinomycetaceae;Planifilum;Planifilum fimeticola	1	1
GCF_019904155.1	ASM1990415v1	Bacillales;Paenibacillaceae;Paenibacillus;Paenibacillus sinensis	1	1
GCF_002872255.1	ASM287225v1	Lactobacillales;Lactobacillaceae;Companilactobacillus;Companilactobacillus nuruki	0	no_spo0B
GCF_013449735.1	ASM1344973v1	Lactobacillales;Streptococcaceae;Pseudolactococcus;Pseudolactococcus laudensis	0	no_spo0B
GCF_000285535.1	ASM28553v1	Bacillales;Bacillaceae;Bacillus;Bacillus timonensis	1	0
GCF_012641075.1	ASM1264107v1	Lactobacillales;Lactobacillaceae;Secundilactobacillus;Secundilactobacillus angelensis	0	no_spo0B
GCF_009466385.1	ASM946638v1	Bacillales;Bacillaceae;Peribacillus;Peribacillus tepidiphilus	1	0
GCF_007988865.1	ASM798886v1	Lactobacillales;Carnobacteriaceae;Alkalibacterium;Alkalibacterium kapii	0	no_spo0B
GCF_014049385.1	ASM1404938v1	Lactobacillales;Aerococcaceae;Ruoffia;Ruoffia halotolerans	0	no_spo0B
GCF_000612625.1	JCE	Bacillales;Bacillaceae;Neobacillus;Neobacillus jeddahensis	1	0
GCF_025660415.1	ASM2566041v1	Bacillales;Bacillaceae;Pallidibacillus;Pallidibacillus thermolactis	1	0
GCF_024718545.1	ASM2471854v1	Lactobacillales;Lactobacillaceae;Weissella;Weissella fangxianensis	0	no_spo0B
GCF_001437605.1	ASM143760v1	Lactobacillales;Lactobacillaceae;Pediococcus;Pediococcus argentinicus	0	no_spo0B
GCF_019049135.1	ASM1904913v1	Lactobacillales;Lactobacillaceae;Lentilactobacillus;Lentilactobacillus dabitei	0	no_spo0B
GCF_000598065.1	Brdraft1	Bacillales;Paenibacillaceae;Paenibacillus;Paenibacillus darwinianus	1	1
GCF_042682205.1	ASM4268220v1	Bacillales;Anoxybacillaceae;Geobacillus;Geobacillus jurassicus	1	0
GCF_000744375.1	ASM74437v1	Lactobacillales;Carnobacteriaceae;Carnobacterium;Carnobacterium gallinarum	0	no_spo0B
GCF_003046315.1	ASM304631v1	Bacillales;Thermoactinomycetaceae;Desmospora;Desmospora activa	1	1
GCF_900458545.1	42197_D02	Bacillales;Staphylococcaceae;Staphylococcus;Staphylococcus intermedius	0	no_spo0B
GCF_000744285.1	ASM74428v1	Lactobacillales;Carnobacteriaceae;Carnobacterium;Carnobacterium pleistocenium	0	no_spo0B
GCF_000744825.1	ASM74482v1	Lactobacillales;Carnobacteriaceae;Carnobacterium;Carnobacterium mobile	0	no_spo0B
GCF_000407365.1	Ente_asin_ATCC700915_V2	Lactobacillales;Enterococcaceae;Enterococcus;Enterococcus asini	0	no_spo0B
GCF_900459485.1	44738_A02	Lactobacillales;Streptococcaceae;Streptococcus;Streptococcus macacae	0	no_spo0B
GCF_000515335.1	ASM51533v1	Bacillales;Paenibacillaceae;Cohnella;Cohnella panacarvi	1	1
GCF_000330705.1	Crm	Bacillales;Staphylococcaceae;Salinicoccus;Salinicoccus carnicancri	0	no_spo0B
GCF_000510645.1	ASM51064v1	Bacillales;Bacillales Family X. Incertae Sedis;Thermicanus;Thermicanus aegyptius	1	0
GCF_900459215.1	44087_A02	Lactobacillales;Streptococcaceae;Streptococcus;Streptococcus criceti	0	no_spo0B
GCF_000422465.1	ASM42246v1	Bacillales;Paenibacillaceae;Paenibacillus;Paenibacillus harenae	1	1
GCF_000425705.1	ASM42570v1	Bacillales;Bacillaceae;Halobacillus;Halobacillus kuroshimensis	1	0
GCF_000374845.1	ASM37484v1	Bacillales;Paenibacillaceae;Paenibacillus;Paenibacillus terrigena	1	1
GCF_039522525.1	ASM3952252v1	Bacillales;Bacillaceae;Salinibacillus;Salinibacillus aidingensis	1	0
GCF_000377705.1	ASM37770v1	Bacillales;Bacillaceae;Salsuginibacillus;Salsuginibacillus kocurii	1	0
GCF_000585395.1	ASM58539v1	Bacillales;Paenibacillaceae;Saccharibacillus;Saccharibacillus sacchari	1	1
GCF_000188015.2	ASM18801v3	Lactobacillales;Streptococcaceae;Streptococcus;Streptococcus ictaluri	0	no_spo0B
GCF_000420365.1	ASM42036v1	Lactobacillales;Lactobacillaceae;Weissella;Weissella halotolerans	0	no_spo0B
GCF_000394015.1	Ente_mora_BAA-383_V1	Lactobacillales;Enterococcaceae;Enterococcus;Enterococcus moraviensis	0	no_spo0B
GCF_000422445.1	ASM42244v1	Bacillales;Paenibacillaceae;Paenibacillus;Paenibacillus assamensis	1	1
GCF_000425125.1	ASM42512v1	Bacillales;Paenibacillaceae;Paenibacillus;Paenibacillus taiwanensis	1	1
GCF_000378385.1	ASM37838v1	Bacillales;Paenibacillaceae;Paenibacillus;Paenibacillus daejeonensis	1	1
GCF_000377765.1	ASM37776v1	Bacillales;Bacillaceae;Gracilibacillus;Gracilibacillus lacisalsi	1	0
GCF_000428065.1	ASM42806v1	Bacillales;Thermoactinomycetaceae;Shimazuella;Shimazuella kribbensis	1	1
GCF_000394055.1	Ente_cocc_BAA-1240_V1	Lactobacillales;Enterococcaceae;Enterococcus;Enterococcus caccae	0	no_spo0B
GCF_000423245.1	ASM42324v1	Lactobacillales;Lactobacillaceae;Ligilactobacillus;Ligilactobacillus ceti	0	no_spo0B
GCF_000377005.1	ASM37700v1	Lactobacillales;Streptococcaceae;Streptococcus;Streptococcus minor	0	no_spo0B
GCF_000269865.1	ASM26986v1	Bacillales;Fictibacillaceae;Fictibacillus;Fictibacillus macauensis	1	0
GCF_000380125.1	ASM38012v1	Lactobacillales;Streptococcaceae;Streptococcus;Streptococcus ovis	0	no_spo0B
GCF_000393995.1	Ente_haem_BAA-382_V1	Lactobacillales;Enterococcaceae;Enterococcus;Enterococcus haemoperoxidus	0	no_spo0B
GCF_000425845.1	ASM42584v1	Bacillales;Staphylococcaceae;Jeotgalicoccus;Jeotgalicoccus psychrophilus	0	no_spo0B
GCF_000472905.1	ASM47290v1	Bacillales;Alicyclobacillaceae;Alicyclobacillus;Alicyclobacillus pomorum	1	0
GCF_000245795.1	Fack_lang_CCUG_37842_V1	Lactobacillales;Aerococcaceae;Facklamia;Facklamia languida	0	no_spo0B
GCF_000425905.1	ASM42590v1	Lactobacillales;Lactobacillaceae;Lactobacillus;Lactobacillus psittaci	0	no_spo0B
GCF_000378145.1	ASM37814v1	Bacillales;Paenibacillaceae;Saccharibacillus;Saccharibacillus kuerlensis	1	1
GCF_000187585.1	ASM18758v1	Lactobacillales;Streptococcaceae;Streptococcus;Streptococcus peroris	0	no_spo0B
GCF_000429685.1	ASM42968v1	Bacillales;Bacillaceae;Salibacterium;Salibacterium aidingense	1	0
GCF_000374325.1	ASM37432v1	Lactobacillales;Carnobacteriaceae;Allofustis;Allofustis seminis	0	no_spo0B
GCF_000380045.1	ASM38004v1	Lactobacillales;Streptococcaceae;Streptococcus;Streptococcus marimammalium	0	no_spo0B
GCF_002200845.1	ASM220084v1	Bacillales;Caryophanaceae;Ureibacillus;Ureibacillus sinduriensis	1	0
GCF_000425865.1	ASM42586v1	Lactobacillales;Carnobacteriaceae;Lacticigenium;Lacticigenium naphthae	0	no_spo0B
GCF_000425825.1	ASM42582v1	Bacillales;Staphylococcaceae;Jeotgalicoccus;Jeotgalicoccus marinus	0	no_spo0B
GCF_000162475.2	Gran_ele_ATCC_700633_V2	Lactobacillales;Carnobacteriaceae;Granulicatella;Granulicatella elegans	0	no_spo0B
GCF_000385175.1	ASM38517v1	Bacillales;Staphylococcaceae;Salinicoccus;Salinicoccus albus	0	no_spo0B
GCF_001591745.1	ASM159174v1	Lactobacillales;Streptococcaceae;Pseudolactococcus;Pseudolactococcus plantarum	0	no_spo0B
GCF_000430765.1	ASM43076v1	Bacillales;Bacillaceae;Peribacillus;Peribacillus kribbensis	1	0
GCF_000423725.1	ASM42372v1	Lactobacillales;Streptococcaceae;Streptococcus;Streptococcus devriesei	0	no_spo0B
GCF_000423105.1	ASM42310v1	Bacillales;Bacillaceae;Halalkalibacillus;Halalkalibacillus halophilus	1	0
GCF_000313915.1	CMarimammalium1.0	Lactobacillales;Enterococcaceae;Catellicoccus;Catellicoccus marimammalium	0	no_spo0B
GCF_000772945.1	ASM77294v1	Bacillales;Caryophanaceae;Ureibacillus;Ureibacillus manganicus	1	0
GCF_000376985.1	ASM37698v1	Lactobacillales;Streptococcaceae;Streptococcus;Streptococcus henryi	0	no_spo0B
GCF_000381905.1	ASM38190v1	Bacillales;Paenibacillaceae;Paenibacillus;Paenibacillus fonticola	1	1
GCF_000306965.1	ASM30696v1	Bacillales;Bacillaceae;Amphibacillus;Amphibacillus jilinensis	1	0
GCF_000430585.1	ASM43058v1	Bacillales;Alicyclobacillaceae;Alicyclobacillus;Alicyclobacillus herbarius	0	no_spo0B
GCF_000423745.1	ASM42374v1	Lactobacillales;Streptococcaceae;Streptococcus;Streptococcus plurextorum	0	no_spo0B
GCF_000298255.1	ASM29825v1	Bacillales;Caryophanaceae;Solibacillus;Solibacillus isronensis	0	no_spo0B
GCF_001552655.1	ASM155265v1	Bacillales;Alicyclobacillaceae;Alicyclobacillus;Alicyclobacillus kakegawensis	0	no_spo0B
GCF_019656015.1	ASM1965601v1	Lactobacillales;Lactobacillaceae;Leuconostoc;Leuconostoc inhae	0	no_spo0B
GCF_000429725.1	ASM42972v1	Bacillales;Bacillaceae;Alkalicoccus;Alkalicoccus chagannorensis	1	0
GCF_001436295.1	ASM143629v1	Lactobacillales;Lactobacillaceae;Paucilactobacillus;Paucilactobacillus vaccinostercus	0	no_spo0B
GCF_000296835.1	ASM29683v1	Lactobacillales;Lactobacillaceae;Lactobacillus;Lactobacillus hominis	0	no_spo0B
GCF_001552275.1	ASM155227v1	Bacillales;Bacillaceae;Amphibacillus;Amphibacillus sediminis	1	0
GCF_042849115.1	ASM4284911v1	Lactobacillales;Streptococcaceae;Lactococcus;Lactococcus muris	0	no_spo0B
GCF_000430745.1	ASM43074v1	Bacillales;Fictibacillaceae;Fictibacillus;Fictibacillus gelatini	1	0
GCF_000423765.1	ASM42376v1	Lactobacillales;Streptococcaceae;Streptococcus;Streptococcus porci	0	no_spo0B
GCF_003710985.1	ASM371098v1	Bacillales;Paenibacillaceae;Brevibacillus;Brevibacillus panacihumi	1	0
GCF_000420725.1	ASM42072v1	Bacillales;Bacillaceae;Marinococcus;Marinococcus halotolerans	1	0
GCF_001434295.1	ASM143429v1	Lactobacillales;Lactobacillaceae;Companilactobacillus;Companilactobacillus versmoldensis	0	no_spo0B
GCF_000190475.1	ASM19047v1	Bacillales;Bacillaceae;Ornithinibacillus;Ornithinibacillus scapharcae	1	0
GCF_001434435.1	ASM143443v1	Lactobacillales;Lactobacillaceae;Lactobacillus;Lactobacillus kitasatonis	0	no_spo0B
GCF_900167405.1	IMG-taxon 2524614644 annotated assembly	Lactobacillales;Aerococcaceae;Globicatella;Globicatella sulfidifaciens	0	no_spo0B
GCF_000378425.1	ASM37842v1	Bacillales;Paenibacillaceae;Cohnella;Cohnella laeviribosi	1	1
GCF_000380025.1	ASM38002v1	Lactobacillales;Streptococcaceae;Streptococcus;Streptococcus entericus	0	no_spo0B
GCF_004000825.1	ASM400082v1	Bacillales;Paenibacillaceae;Paenibacillus;Paenibacillus kobensis	1	1
GCF_000315445.1	Allo_otit_ATCC_51267_V1	Lactobacillales;Carnobacteriaceae;Alloiococcus;Alloiococcus otitis	0	no_spo0B
GCF_001434255.1	ASM143425v1	Lactobacillales;Lactobacillaceae;Lentilactobacillus;Lentilactobacillus diolivorans	0	no_spo0B
GCF_001434935.1	ASM143493v1	Lactobacillales;Lactobacillaceae;Liquorilactobacillus;Liquorilactobacillus uvarum	0	no_spo0B
GCF_000425025.1	ASM42502v1	Lactobacillales;Streptococcaceae;Streptococcus;Streptococcus castoreus	0	no_spo0B
GCF_000513135.1	ASM51313v1	Bacillales;Bacillaceae;Halalkalibacter;Halalkalibacter akibai	1	0
GCF_001592085.1	ASM159208v1	Lactobacillales;Lactobacillaceae;Levilactobacillus;Levilactobacillus senmaizukei	0	no_spo0B
GCF_000376225.1	ASM37622v1	Bacillales;Alicyclobacillaceae;Effusibacillus;Effusibacillus pohliae	1	1
GCF_000379985.1	ASM37998v1	Lactobacillales;Streptococcaceae;Streptococcus;Streptococcus caballi	0	no_spo0B
GCF_000380965.1	ASM38096v1	Bacillales;Paenibacillaceae;Paenibacillus;Paenibacillus ginsengihumi	1	0
GCF_000430685.1	ASM43068v1	Bacillales;Sporolactobacillaceae;Tuberibacillus;Tuberibacillus calidus	1	0
GCF_001552255.1	ASM155225v1	Bacillales;Alicyclobacillaceae;Alicyclobacillus;Alicyclobacillus shizuokensis	0	no_spo0B
GCF_000430785.1	ASM43078v1	Bacillales;Bacillaceae;Ectobacillus;Ectobacillus panaciterrae	1	0
GCF_000429525.1	ASM42952v1	Bacillales;Alicyclobacillaceae;Alicyclobacillus;Alicyclobacillus contaminans	1	0
GCF_000425665.1	ASM42566v1	Bacillales;Gemellaceae;Gemella;Gemella cuniculi	0	no_spo0B
GCF_000429825.1	ASM42982v1	Bacillales;Paenibacillaceae;Cohnella;Cohnella thermotolerans	1	1
GCF_001544355.1	ASM154435v1	Bacillales;Alicyclobacillaceae;Alicyclobacillus;Alicyclobacillus acidiphilus	1	0
GCF_000430625.1	ASM43062v1	Bacillales;Paenibacillaceae;Aneurinibacillus;Aneurinibacillus terranovensis	1	0
GCF_004000845.1	ASM400084v1	Bacillales;Paenibacillaceae;Paenibacillus;Paenibacillus koleovorans	1	0
GCF_000160835.1	ASM16083v1	Lactobacillales;Lactobacillaceae;Limosilactobacillus;Limosilactobacillus antri	0	no_spo0B
GCF_001436575.1	ASM143657v1	Lactobacillales;Lactobacillaceae;Lactobacillus;Lactobacillus gigeriorum	0	no_spo0B
GCF_000380105.1	ASM38010v1	Lactobacillales;Streptococcaceae;Streptococcus;Streptococcus orisratti	0	no_spo0B
GCF_000374345.1	ASM37434v1	Bacillales;Bacillaceae;Heyndrickxia;Heyndrickxia acidiproducens	1	0
GCF_001434455.1	ASM143445v1	Lactobacillales;Lactobacillaceae;Ligilactobacillus;Ligilactobacillus hayakitensis	0	no_spo0B
GCF_000315235.1	ASM31523v1	Bacillales;Paenibacillaceae;Paenibacillus;Paenibacillus popilliae	1	1
GCF_000517385.1	ASM51738v1	Bacillales;Bacillaceae;Mesobacillus;Mesobacillus boroniphilus	1	0
GCF_000526675.1	ASM52667v1	Lactobacillales;Carnobacteriaceae;Atopobacter;Atopobacter phocae	0	no_spo0B
GCF_000498955.2	NMG01	Lactobacillales;Lactobacillaceae;Lactiplantibacillus;Lactiplantibacillus fabifermentans	0	no_spo0B
GCF_001435395.1	ASM143539v1	Lactobacillales;Lactobacillaceae;Liquorilactobacillus;Liquorilactobacillus vini	0	no_spo0B
GCF_000469465.1	ASM46946v1	Bacillales;Gemellaceae;Gemella;Gemella bergeri	0	no_spo0B
GCF_000429585.1	ASM42958v1	Lactobacillales;Carnobacteriaceae;Atopococcus;Atopococcus tabaci	0	no_spo0B
GCF_001591485.1	ASM159148v1	Bacillales;Bacillaceae;Neobacillus;Neobacillus fumarioli	1	0
GCF_000469325.1	ASM46932v1	Lactobacillales;Lactobacillaceae;Schleiferilactobacillus;Schleiferilactobacillus shenzhenensis	0	no_spo0B
GCF_000520715.1	s8	Bacillales;Paenibacillaceae;Paenibacillus;Paenibacillus zanthoxyli	1	1
GCF_023276405.1	ASM2327640v1	Bacillales;Paenibacillaceae;Paenibacillus;Paenibacillus hamazuiensis	1	1
GCF_030014955.1	ASM3001495v1	Bacillales;Paenibacillaceae;Cohnella;Cohnella hashimotonis	1	1
GCF_042647105.1	ASM4264710v1	Bacillales;Paenibacillaceae;Paenibacillus;Paenibacillus sepulcri	1	1
GCF_016937515.1	ASM1693751v1	Bacillales;Paenibacillaceae;Cohnella;Cohnella algarum	1	1
GCF_005217615.1	ASM521761v1	Bacillales;Paenibacillaceae;Brevibacillus;Brevibacillus antibioticus	1	0
GCF_028826105.1	ASM2882610v1	Bacillales;Paenibacillaceae;Paenibacillus;Paenibacillus humicola	1	1
GCF_013248975.1	ASM1324897v1	Bacillales;Bacillaceae;Neobacillus;Neobacillus endophyticus	1	0
GCF_012933555.1	ASM1293355v1	Bacillales;Bacillaceae;Niallia;Niallia alba	1	0
GCF_030167925.1	ASM3016792v1	Bacillales;Paenibacillaceae;Paenibacillus;Paenibacillus silviterrae	1	0
GCF_000746925.1	BHP_1	Bacillales;Bacillaceae;Bacillus;Bacillus clarus	1	0
GCF_046557775.1	ASM4655777v1	Bacillales;Bacillaceae;Nanhaiella;Nanhaiella sioensis	1	0
GCF_034718895.1	ASM3471889v1	Bacillales;Paenibacillaceae;Paenibacillus;Paenibacillus phoenicis	1	1
GCF_030732025.2	ASM3073202v2	Bacillales;Bacillaceae;Neobacillus;Neobacillus driksii	1	0
GCF_903166545.1	P9898	Bacillales;Bacillaceae;Metabacillus;Metabacillus schmidteae	1	0
GCF_902726645.1	Q1234	Bacillales;Bacillaceae;Halobacillus;Halobacillus ihumii	1	0
GCF_019837165.1	ASM1983716v1	Bacillales;Bacillaceae;Virgibacillus;Virgibacillus saliphilus	1	0
GCF_018283675.1	ASM1828367v1	Bacillales;Bacillaceae;Metabacillus;Metabacillus flavus	1	0
GCF_023705585.1	ASM2370558v1	Bacillales;Alicyclobacillaceae;Collibacillus;Collibacillus ludicampi	1	1
GCF_902726655.1	PRJEB35829	Bacillales;Bacillaceae;Virgibacillus;Virgibacillus ihumii	1	0
GCF_042648305.1	ASM4264830v1	Lactobacillales;Enterococcaceae;Enterococcus;Enterococcus rivorum	0	no_spo0B
GCF_002019735.1	ASM201973v1	Bacillales;Bacillaceae;Salipaludibacillus;Salipaludibacillus agaradhaerens	1	0
GCF_002019795.1	ASM201979v1	Bacillales;Bacillaceae;Alkalihalobacterium;Alkalihalobacterium alkalicellulosilyticum	1	0
GCF_001375555.1	Numidum massiliensis	Bacillales;Bacillaceae;Numidum;Numidum massiliense	1	0
GCF_018283455.1	ASM1828345v1	Bacillales;Caryophanaceae;Planococcus;Planococcus alpniumensis	1	0
GCF_042678545.1	ASM4267854v1	Bacillales;Paenibacillaceae;Paenibacillus;Paenibacillus provencensis	1	1
GCF_000821325.1	PRJEB6479_assembly_1	Bacillales;Caryophanaceae;Planococcus;Planococcus massiliensis	1	0
GCF_042432325.1	ASM4243232v1	Bacillales;Fictibacillaceae;Fictibacillus;Fictibacillus aquaticus	1	0
GCF_902806455.1	Q1616	Bacillales;Bacillaceae;Virgibacillus;Virgibacillus doumboii	1	0
GCF_040719145.1	ASM4071914v1	Bacillales;Paenibacillaceae;Paenibacillus;Paenibacillus kandeliae	1	1
GCF_014639155.1	ASM1463915v1	Bacillales;Paenibacillaceae;Paenibacillus;Paenibacillus segetis	1	1
GCF_002019705.1	ASM201970v1	Bacillales;Bacillaceae;Shouchella;Shouchella patagoniensis	1	0
GCF_011761475.1	ASM1176147v1	Bacillales;Anoxybacillaceae;Saccharococcus;Saccharococcus thermophilus	1	0
GCF_042686385.1	ASM4268638v1	Bacillales;Fictibacillaceae;Fictibacillus;Fictibacillus nanhaiensis	1	0
GCF_021608225.1	ASM2160822v1	Bacillales;Fictibacillaceae;Pseudalkalibacillus;Pseudalkalibacillus berkeleyi	1	0
GCF_002352765.1	ASM235276v2	Bacillales;Bacillaceae;Alteribacter;Alteribacter populi	1	0
GCF_000723585.1	PRJEB5515_assembly_1	Bacillales;Bacillaceae;Virgibacillus;Virgibacillus massiliensis	1	0
GCF_001278945.1	ASM127894v1	Bacillales;Bacillaceae;Lysinibacillus;Lysinibacillus contaminans	1	0
GCF_015594545.1	ASM1559454v1	Bacillales;Staphylococcaceae;Staphylococcus;Staphylococcus durrellii	0	no_spo0B
GCF_900166635.1	PRJEB19430	Bacillales;Bacillaceae;Oceanobacillus;Oceanobacillus timonensis	1	0
GCF_002026305.1	ASM202630v1	Lactobacillales;Enterococcaceae;Vagococcus;Vagococcus martis	0	no_spo0B
GCF_900604485.1	PRJEB28790	Lactobacillales;Enterococcaceae;Enterococcus;Enterococcus mediterraneensis	0	no_spo0B
GCF_003710255.1	ASM371025v1	Bacillales;Bacillaceae;Alteribacter;Alteribacter keqinensis	1	0
GCF_039906175.1	ASM3990617v1	Lactobacillales;Lactobacillaceae;Limosilactobacillus;Limosilactobacillus allomucosae	0	no_spo0B
GCF_002797415.1	ASM279741v1	Bacillales;Bacillaceae;Bacillus;Bacillus alkalisoli	1	0
GCF_003049645.1	ASM304964v1	Bacillales;Caryophanaceae;Metasolibacillus;Metasolibacillus fluoroglycofenilyticus	1	0
GCF_003226345.1	ASM322634v1	Bacillales;Bacillaceae;Alteribacter;Alteribacter lacisalsi	1	0
GCF_042652505.1	ASM4265250v1	Bacillales;Staphylococcaceae;Salinicoccus;Salinicoccus siamensis	0	no_spo0B
GCF_029525555.1	ASM2952555v1	Bacillales;Paenibacillaceae;Cohnella;Cohnella ginsengisoli	1	1
GCF_048159605.1	ASM4815960v1	Bacillales;Bacillaceae;Ectobacillus;Ectobacillus polymachus	1	0
GCF_014638355.1	ASM1463835v1	Bacillales;Bacillaceae;Priestia;Priestia taiwanensis	1	0
GCF_002217735.1	ASM221773v1	Bacillales;Anoxybacillaceae;Parageobacillus;Parageobacillus galactosidasius	1	0
GCF_040838325.1	ASM4083832v1	Lactobacillales;Lactobacillaceae;Leuconostoc;Leuconostoc aquikimchii	0	no_spo0B
GCF_014641075.1	ASM1464107v1	Bacillales;Paenibacillaceae;Paenibacillus;Paenibacillus nasutitermitis	1	1
GCF_015645365.1	ASM1564536v1	Bacillales;NA;Exiguobacterium;Exiguobacterium abrahamii	1	0
GCF_004916975.1	ASM491697v1	Bacillales;Paenibacillaceae;Paenibacillus;Paenibacillus dokdonensis	1	1
GCF_003863965.1	ASM386396v1	Bacillales;Paenibacillaceae;Paenibacillus;Paenibacillus oralis	1	1
GCF_002019595.1	ASM201959v1	Bacillales;Bacillaceae;Priestia;Priestia abyssalis	1	0
GCF_001375675.1	Massilibacterium senegalense	Bacillales;Bacillaceae;Massilibacterium;Massilibacterium senegalense	1	0
GCF_014635025.1	ASM1463502v1	Bacillales;Fictibacillaceae;Fictibacillus;Fictibacillus barbaricus	1	0
GCF_002797355.1	ASM279735v1	Bacillales;Bacillaceae;Bacillus;Bacillus xiapuensis	1	0
GCF_002019665.1	ASM201966v1	Bacillales;Bacillaceae;Sutcliffiella;Sutcliffiella halmapala	1	0
GCF_042686195.1	ASM4268619v1	Bacillales;Staphylococcaceae;Corticicoccus;Corticicoccus populi	0	no_spo0B
GCF_025908565.2	ASM2590856v2	Lactobacillales;Lactobacillaceae;Weissella;Weissella fermenti	0	no_spo0B
GCF_020180945.1	ASM2018094v1	Lactobacillales;Lactobacillaceae;Lacticaseibacillus;Lacticaseibacillus kribbianus	0	no_spo0B
GCF_006494425.1	ASM649442v1	Bacillales;Bacillaceae;Bacillus;Bacillus dicomae	1	0
GCF_006385805.1	ASM638580v1	Lactobacillales;Streptococcaceae;Streptococcus;Streptococcus xiaochunlingii	0	no_spo0B
GCF_037546185.1	ASM3754618v1	Lactobacillales;Lactobacillaceae;Nicoliella;Nicoliella lavandulae	0	no_spo0B
GCF_027923585.1	ASM2792358v1	Lactobacillales;Lactobacillaceae;Philodulcilactobacillus;Philodulcilactobacillus myokoensis	0	no_spo0B
GCF_900103485.1	IMG-taxon 2619618871 annotated assembly	Bacillales;Fictibacillaceae;Fictibacillus;Fictibacillus solisalsi	1	0
GCF_003143695.2	ASM314369v2	Lactobacillales;Streptococcaceae;Streptococcus;Streptococcus halitosis	0	no_spo0B
GCF_900240275.1	PRJEB20106	Lactobacillales;Lactobacillaceae;Limosilactobacillus;[Lactobacillus] timonensis	0	no_spo0B
GCF_001486505.1	Paenibacillus rubiinfantis	Bacillales;Paenibacillaceae;Paenibacillus;Paenibacillus rubinfantis	1	1
GCF_003426055.1	ASM342605v1	Bacillales;Bacillaceae;Paraliobacillus;Paraliobacillus sediminis	1	0
GCF_030412265.1	ASM3041226v1	Bacillales;Fictibacillaceae;Fictibacillus;Fictibacillus terranigra	1	0
GCF_042651765.1	ASM4265176v1	Bacillales;Bacillaceae;Gracilibacillus;Gracilibacillus xinjiangensis	1	0
GCF_016238465.1	ASM1623846v1	Bacillales;Staphylococcaceae;Staphylococcus;Staphylococcus caledonicus	0	no_spo0B
GCF_035544715.1	ASM3554471v1	Lactobacillales;Streptococcaceae;Streptococcus;Streptococcus gingivalis	0	no_spo0B
GCF_016908495.1	ASM1690849v1	Bacillales;Bacillaceae;Rossellomorea;Rossellomorea pakistanensis	1	0
GCF_017832095.1	ASM1783209v1	Bacillales;Bacillaceae;Bacillus;Bacillus capparidis	1	0
GCF_003987595.1	ASM398759v1	Lactobacillales;Enterococcaceae;Vagococcus;Vagococcus entomophilus	0	no_spo0B
GCF_026012395.1	ASM2601239v1	Bacillales;Bacillaceae;Lysinibacillus;Lysinibacillus piscis	0	no_spo0B
GCF_042684905.1	ASM4268490v1	Bacillales;Paenibacillaceae;Paenibacillus;Paenibacillus shunpengii	1	1
GCF_003626515.1	ASM362651v1	Lactobacillales;Streptococcaceae;Streptococcus;Streptococcus chosunensis	0	no_spo0B
GCF_014905415.1	ASM1490541v1	Bacillales;Bacillaceae;Virgibacillus;Virgibacillus salexigens	1	0
GCF_013694105.1	ASM1369410v1	Bacillales;Bacillaceae;Halobacillus;Halobacillus locisalis	1	0
GCF_037546065.1	ASM3754606v1	Lactobacillales;Lactobacillaceae;Holzapfeliella;Holzapfeliella saturejae	0	no_spo0B
GCF_042675915.1	ASM4267591v1	Bacillales;Bacillaceae;Thalassobacillus;Thalassobacillus hwangdonensis	1	0
GCF_004359515.1	ASM435951v1	Bacillales;Staphylococcaceae;Macrococcus;Macrococcus carouselicus	0	no_spo0B
GCF_900104595.1	PRJEB16349	Lactobacillales;Enterococcaceae;Enterococcus;Enterococcus timonensis	0	no_spo0B
GCF_000942395.1	Pytheasella massiliensis	Bacillales;Thermoactinomycetaceae;Risungbinella;Risungbinella massiliensis	1	1
GCF_001885095.1	ASM188509v1	Lactobacillales;Streptococcaceae;Streptococcus;Streptococcus bovimastitidis	0	no_spo0B
GCF_000750635.1	PRJEB5524_assembly_1	Bacillales;Bacillaceae;Oceanobacillus;Oceanobacillus jeddahense	1	0
GCF_030813635.1	ASM3081363v1	Bacillales;Bacillaceae;Salibacterium;Salibacterium salarium	1	0
GCF_005217585.1	ASM521758v1	Bacillales;Bacillaceae;Lysinibacillus;Lysinibacillus tabacifolii	1	0
GCF_028610665.1	ASM2861066v1	Bacillales;Guptibacillaceae;Guptibacillus;Guptibacillus sedimenti	1	0
GCF_026805525.1	ASM2680552v1	Lactobacillales;Aerococcaceae;Aerococcus;Aerococcus kribbianus	0	no_spo0B
GCF_900187325.1	PRJEB20996	Bacillales;Bacillaceae;Virgibacillus;Virgibacillus ndiopensis	1	0
GCF_003226325.1	ASM322632v1	Bacillales;Bacillaceae;Salipaludibacillus;Salipaludibacillus keqinensis	1	0
GCF_009856445.1	ASM985644v1	Bacillales;Bacillaceae;Halobacillus;Halobacillus litoralis	1	0
GCF_001048695.1	PRJEB8581_assembly_1	Bacillales;Bacillaceae;Neobacillus;Neobacillus massiliamazoniensis	1	0
GCF_009807035.1	ASM980703v1	Bacillales;Paenibacillaceae;Paenibacillus;Paenibacillus dendrobii	1	1
GCF_018343525.1	ASM1834352v1	Bacillales;Bacillaceae;Lederbergia;Lederbergia citrea	1	0
GCF_040194375.1	ASM4019437v1	Bacillales;Bacillaceae;Bacillus;Bacillus ayatagriensis	1	0
GCF_034427455.1	ASM3442745v1	Bacillales;Caryophanaceae;Jeotgalibacillus;Jeotgalibacillus haloalkalitolerans	1	0
GCF_900117315.1	PRJEB17645	Bacillales;Bacillaceae;Bacillus;Bacillus massilionigeriensis	1	0
GCF_001458115.1	Gracilibacillus massiliensis	Bacillales;Bacillaceae;Gracilibacillus;Gracilibacillus massiliensis	1	0
GCF_004117915.1	ASM411791v1	Lactobacillales;Lactobacillaceae;Companilactobacillus;Companilactobacillus metriopterae	0	no_spo0B
GCF_014635565.1	ASM1463556v1	Bacillales;Salinicoccaceae;Phocicoccus;Phocicoccus schoeneichii	0	no_spo0B
GCF_016908295.1	ASM1690829v1	Bacillales;Bacillaceae;Thalassobacillus;Thalassobacillus pellis	1	0
GCF_014779765.1	ASM1477976v1	Bacillales;Paenibacillaceae;Paenibacillus;Paenibacillus terricola	1	1
GCF_018343695.1	ASM1834369v1	Bacillales;Bacillaceae;Lederbergia;Lederbergia citrisecunda	1	0
GCF_020595125.1	ASM2059512v1	Bacillales;Caryophanaceae;Jeotgalibacillus;Jeotgalibacillus aurantiacus	1	0
GCF_027706145.1	ASM2770614v1	Bacillales;Bacillaceae;Bacillus;Bacillus changyiensis	1	0
GCF_003388735.1	ASM338873v1	Bacillales;Paenibacillaceae;Paenibacillus;Paenibacillus paeoniae	1	1
GCF_001486585.1	Paenibacillus senegalomassiliensis	Bacillales;Paenibacillaceae;Paenibacillus;Paenibacillus senegalimassiliensis	1	1
GCF_013407595.1	ASM1340759v1	Lactobacillales;Lactobacillaceae;Lacticaseibacillus;Lacticaseibacillus absianus	0	no_spo0B
GCF_008084145.1	ASM808414v1	Bacillales;Paenibacillaceae;Paenibacillus;Paenibacillus faecis	1	1
GCF_018343535.1	ASM1834353v1	Bacillales;Bacillaceae;Neobacillus;Neobacillus rhizophilus	1	0
GCF_001403875.1	Paenibacillus ihumii	Bacillales;Paenibacillaceae;Paenibacillus;Paenibacillus ihumii	1	1
GCF_003605435.1	ASM360543v1	Bacillales;Paenibacillaceae;Paenibacillus;Paenibacillus pinisoli	1	1
GCF_042681745.1	ASM4268174v1	Bacillales;Paenibacillaceae;Paenibacillus;Paenibacillus nicotianae	1	1
GCF_024721975.1	ASM2472197v1	Bacillales;Paenibacillaceae;Paenibacillus;Paenibacillus endoradicis	1	1
GCF_900086715.1	PRJEB13933	Bacillales;Bacillaceae;Gracilibacillus;Gracilibacillus timonensis	1	0
GCF_013184075.1	ASM1318407v1	Lactobacillales;Lactobacillaceae;Lentilactobacillus;Lentilactobacillus kribbianus	0	no_spo0B
GCF_963930865.1	LMG 33000	Lactobacillales;Lactobacillaceae;Eupransor;Eupransor demetentiae	0	no_spo0B
GCF_003987565.1	ASM398756v1	Lactobacillales;Enterococcaceae;Vagococcus;Vagococcus fessus	0	no_spo0B
GCF_032337355.1	ASM3233735v1	Bacillales;Paenibacillaceae;Paenibacillus;Paenibacillus suaedae	1	1
GCF_025660475.1	ASM2566047v1	Bacillales;Bacillaceae;Perspicuibacillus;Perspicuibacillus lycopersici	1	0
GCF_900626275.1	PRJEB22712	Bacillales;Bacillaceae;Gracilibacillus;Gracilibacillus phocaeensis	1	0
GCF_001457415.1	Gorillibacterium timonense	Bacillales;Paenibacillaceae;Gorillibacterium;Gorillibacterium timonense	1	1
GCF_025770735.1	ASM2577073v1	Bacillales;Bacillaceae;Shouchella;Shouchella tritolerans	1	0
GCF_900112695.1	IMG-taxon 2675903006 annotated assembly	Bacillales;Paenibacillaceae;Paenibacillus;Paenibacillus catalpae	1	1
GCF_014635605.1	ASM1463560v1	Bacillales;Paenibacillaceae;Saccharibacillus;Saccharibacillus endophyticus	1	0
GCF_036246285.1	ASM3624628v1	Lactobacillales;Lactobacillaceae;Lactobacillus;Lactobacillus juensis	0	no_spo0B
GCF_018437225.1	ASM1843722v1	Lactobacillales;Lactobacillaceae;Fructobacillus;Fructobacillus papyriferae	0	no_spo0B
GCF_947381805.1	J14	Lactobacillales;Lactobacillaceae;Ligilactobacillus;Ligilactobacillus hohenheimensis	0	no_spo0B
GCF_014647615.1	ASM1464761v1	Bacillales;Bacillaceae;Virgibacillus;Virgibacillus kapii	1	0
GCF_900169535.1	PRJEB19972	Bacillales;Paenibacillaceae;Cohnella;Cohnella massiliensis	1	1
GCF_018437235.1	ASM1843723v1	Lactobacillales;Lactobacillaceae;Fructobacillus;Fructobacillus papyrifericola	0	no_spo0B
GCF_011090185.1	ASM1109018v1	Bacillales;Paenibacillaceae;Saccharibacillus;Saccharibacillus alkalitolerans	1	0
GCF_030407825.1	ASM3040782v1	Bacillales;Caryophanaceae;Planococcus;Planococcus notacanthi	1	0
GCF_008923265.1	ASM892326v1	Bacillales;Bacillaceae;Bacillus;Bacillus mesophilum	1	0
GCF_003665065.1	ASM366506v1	Bacillales;Bacillaceae;Oceanobacillus;Oceanobacillus piezotolerans	1	0
GCF_018310345.1	ASM1831034v1	Bacillales;Bacillaceae;Ornithinibacillus;Ornithinibacillus massiliensis	1	0
GCF_003609605.1	ASM360960v1	Bacillales;Paenibacillaceae;Ammoniphilus;Ammoniphilus oxalaticus	1	0
GCF_002153375.1	ASM215337v1	Bacillales;Bacillaceae;Oceanobacillus;Oceanobacillus rekensis	1	0
GCF_042665115.1	ASM4266511v1	Bacillales;Bacillaceae;Halobacillus;Halobacillus campisalis	1	0
GCF_018617875.1	ASM1861787v1	Bacillales;NA;Exiguobacterium;Exiguobacterium algae	1	0
GCF_900289175.1	PRJEB24604	Bacillales;Paenibacillaceae;Paenibacillus;Paenibacillus faecalis	1	1
GCF_002019605.1	ASM201960v1	Bacillales;Bacillaceae;Alkalihalobacterium;Alkalihalobacterium alkalinitrilicum	1	0
GCF_019218635.1	ASM1921863v1	Lactobacillales;Enterococcaceae;Enterococcus;Enterococcus alishanensis	0	no_spo0B
GCF_004116265.1	ASM411626v1	Bacillales;Bacillaceae;Anaerobacillus;Anaerobacillus alkaliphilus	1	0
GCF_009882985.1	ASM988298v1	Bacillales;Paenibacillaceae;Paenibacillus;Paenibacillus silvestris	1	1
GCF_900109165.1	IMG-taxon 2617270926 annotated assembly	Bacillales;Caryophanaceae;Bhargavaea;Bhargavaea ginsengi	1	0
GCF_009664975.1	ASM966497v1	Bacillales;Paenibacillaceae;Paenibacillus;Paenibacillus monticola	1	1
GCF_042650125.1	ASM4265012v1	Bacillales;Thermoactinomycetaceae;Salinithrix;Salinithrix halophila	1	1
GCF_006007885.1	ASM600788v1	Bacillales;Bacillaceae;Alteribacter;Alteribacter natronophilus	1	0
GCF_900156305.1	IMG-taxon 2681812865 annotated assembly	Bacillales;Bacillaceae;Edaphobacillus;Edaphobacillus lindanitolerans	1	0
GCF_000331575.1	ASM33157v1	Bacillales;Bacillaceae;Calidifontibacillus;Calidifontibacillus oryziterrae	1	0
GCF_001866055.1	ASM186605v1	Bacillales;Bacillaceae;Anaerobacillus;Anaerobacillus alkalidiazotrophicus	1	0
GCF_039614845.1	16A2E	Bacillales;Bacillaceae;Ornithinibacillus;Ornithinibacillus xuwenensis	1	0
GCF_900101125.1	IMG-taxon 2675902963 annotated assembly	Bacillales;Bacillaceae;Sediminibacillus;Sediminibacillus albus	1	0
GCF_900156885.1	PRJEB18962	Lactobacillales;Lactobacillaceae;Limosilactobacillus;Limosilactobacillus caccae	0	no_spo0B
GCF_020037475.1	ASM2003747v1	Bacillales;Bacillaceae;Sutcliffiella;Sutcliffiella deserti	1	0
GCF_003843875.1	ASM384387v1	Bacillales;Bacillaceae;Aquisalibacillus;Aquisalibacillus elongatus	1	0
GCF_022819085.1	ASM2281908v1	Bacillales;Caryophanaceae;Planococcus;Planococcus ruber	1	0
GCF_002844535.1	ASM284453v1	Bacillales;Bacillaceae;Halalkalibacillus;Halalkalibacillus sediminis	1	0
GCF_000971985.1	ASM97198v1	Bacillales;Paenibacillaceae;Paenibacillus;Paenibacillus dauci	1	1
GCF_034659835.1	ASM3465983v1	Bacillales;Paenibacillaceae;Paenibacillus;Paenibacillus campi	1	1
GCF_900110695.1	IMG-taxon 2671180086 annotated assembly	Bacillales;Bacillaceae;Virgibacillus;Virgibacillus subterraneus	1	0
GCF_900120125.1	PRJEB18020	Bacillales;Gemellaceae;Gemella;Gemella massiliensis	0	no_spo0B
GCF_002926065.1	ASM292606v1	Bacillales;Caryophanaceae;Jeotgalibacillus;Jeotgalibacillus proteolyticus	1	0
GCF_007786455.1	ASM778645v1	Bacillales;Paenibacillaceae;Paenibacillus;Paenibacillus agilis	1	1
GCF_005405385.1	ASM540538v1	Lactobacillales;Lactobacillaceae;Lactiplantibacillus;Lactiplantibacillus mudanjiangensis	0	no_spo0B
GCF_016909075.1	ASM1690907v1	Bacillales;Bacillaceae;Priestia;Priestia iocasae	1	0
GCF_014634985.1	ASM1463498v1	Bacillales;Staphylococcaceae;Macrococcus;Macrococcus hajekii	0	no_spo0B
GCF_016820495.1	ASM1682049v1	Bacillales;Caryophanaceae;Planococcus;Planococcus beigongshangi	1	0
GCF_002019765.1	ASM201976v1	Bacillales;Bacillaceae;Shouchella;Shouchella oshimensis	0	no_spo0B
GCF_042682245.1	ASM4268224v1	Bacillales;Bacillaceae;Metabacillus;Metabacillus endolithicus	1	0
GCF_014836645.1	ASM1483664v1	Bacillales;Fictibacillaceae;Fictibacillus;Fictibacillus norfolkensis	1	0
GCF_042656525.1	ASM4265652v1	Bacillales;Bacillaceae;Thalassorhabdus;Thalassorhabdus alkalitolerans	1	0
GCF_001049895.1	Rubeoparvulum massiliensis	Bacillales;Bacillaceae;Rubeoparvulum;Rubeoparvulum massiliense	1	0
GCF_017874255.1	ASM1787425v1	Bacillales;Paenibacillaceae;Paenibacillus;Paenibacillus shirakamiensis	1	1
GCF_036864765.1	ASM3686476v1	Bacillales;Paenibacillaceae;Paenibacillus;Paenibacillus sanfengchensis	1	1
GCF_031454155.1	ASM3145415v1	Bacillales;Thermoactinomycetaceae;Desmospora;Desmospora profundinema	1	1
GCF_005116465.1	ASM511646v1	Bacillales;Bacillaceae;Robertmurraya;Robertmurraya kyonggiensis	1	0
GCF_037104695.1	ASM3710469v1	Bacillales;Bacillaceae;Bacillus;Bacillus yunxiaonensis	1	0
GCF_003994465.1	ASM399446v1	Bacillales;Paenibacillaceae;Paenibacillus;Paenibacillus zeisoli	1	1
GCF_021646685.1	ASM2164668v1	Bacillales;Fictibacillaceae;Pseudalkalibacillus;Pseudalkalibacillus salsuginis	1	0
GCF_042434395.1	ASM4243439v1	Bacillales;Bacillaceae;Pontibacillus;Pontibacillus salicampi	1	0
GCF_000829435.1	ASM82943v1	Bacillales;Caryophanaceae;Jeotgalibacillus;Jeotgalibacillus soli	1	0
GCF_009831115.1	ASM983111v1	Bacillales;Staphylococcaceae;Salinicoccus;Salinicoccus hispanicus	0	no_spo0B
GCF_004341825.1	ASM434182v1	Bacillales;Thermoactinomycetaceae;Hazenella;Hazenella coriacea	1	1
GCF_015863205.1	ASM1586320v1	Lactobacillales;Aerococcaceae;Facklamia;Facklamia lactis	0	no_spo0B
GCF_903645285.1	Q2617	Lactobacillales;Streptococcaceae;Streptococcus;Streptococcus thalassemiae	0	no_spo0B
GCF_900156865.1	PRJEB18960	Bacillales;Bacillaceae;Litchfieldia;Litchfieldia sinesaloumensis	1	0
GCF_900098925.1	PRJEB15625	Bacillales;Bacillaceae;Bacillus;Bacillus massiliglaciei	1	0
GCF_001375655.1	PRJEB8936_assembly_1	Lactobacillales;Streptococcaceae;Streptococcus;Streptococcus varani	0	no_spo0B
GCF_003124125.1	ASM312412v1	Lactobacillales;Lactobacillaceae;Levilactobacillus;Levilactobacillus bambusae	0	no_spo0B
GCF_001730285.1	ASM173028v1	Lactobacillales;Enterococcaceae;Enterococcus;Enterococcus ureasiticus	0	no_spo0B
GCF_040195695.1	ASM4019569v1	Bacillales;Paenibacillaceae;Paenibacillus;Paenibacillus wuxiensis	1	1
GCF_016722965.1	ASM1672296v1	Bacillales;Alicyclobacillaceae;Tumebacillus;Tumebacillus amylolyticus	1	0
GCF_001050095.1	Enterococcus massiliensis	Lactobacillales;Enterococcaceae;Enterococcus;Enterococcus massiliensis	0	no_spo0B
GCF_003628305.1	ASM362830v1	Bacillales;Paenibacillaceae;Cohnella;Cohnella endophytica	1	1
GCF_008124765.1	ASM812476v1	Bacillales;Paenibacillaceae;Paenibacillus;Paenibacillus methanolicus	1	1
GCF_000986795.1	ASM98679v1	Bacillales;Staphylococcaceae;Salinicoccus;Salinicoccus sediminis	0	no_spo0B
GCF_943192935.1	Limosilactobacillus_sp_nov1_DSM110982	Lactobacillales;Lactobacillaceae;Limosilactobacillus;Limosilactobacillus caecicola	0	no_spo0B
GCF_900111815.1	PRJEB17078	Bacillales;Bacillaceae;Bacillus;Bacillus mediterraneensis	1	0
GCF_016908565.1	ASM1690856v1	Bacillales;Bacillaceae;Sutcliffiella;Sutcliffiella tianshenii	1	0
GCF_042655805.1	ASM4265580v1	Bacillales;Caryophanaceae;Sporosarcina;Sporosarcina soli	1	0
GCF_014836985.1	ASM1483698v1	Bacillales;Caryophanaceae;Planococcus;Planococcus wigleyi	1	0
GCF_022898935.1	ASM2289893v1	Bacillales;Paenibacillaceae;Paenibacillus;Paenibacillus mangrovi	1	1
GCF_009602435.1	ASM960243v1	Bacillales;Bacillaceae;Sediminibacillus;Sediminibacillus terrae	1	0
GCF_013184495.1	ASM1318449v1	Bacillales;Caryophanaceae;Sporosarcina;Sporosarcina jiandibaonis	1	0
GCF_001307105.1	ASM130710v1	Bacillales;Bacillaceae;Bacillus;Bacillus australimaris	1	0
GCF_900143085.1	IMG-taxon 2667528169 annotated assembly	Bacillales;Bacillaceae;Gracilibacillus;Gracilibacillus kekensis	1	0
GCF_900182735.1	IMG-taxon 2724679819 annotated assembly	Bacillales;Thermoactinomycetaceae;Laceyella;Laceyella tengchongensis	1	1
GCF_014207655.1	ASM1420765v1	Bacillales;NA;Geomicrobium;Geomicrobium halophilum	0	no_spo0B
GCF_016908515.1	ASM1690851v1	Bacillales;Bacillaceae;Virgibacillus;Virgibacillus halotolerans	1	0
GCF_001700435.1	ASM170043v1	Bacillales;Paenibacillaceae;Paenibacillus;Paenibacillus pectinilyticus	1	1
GCF_000612805.1	FF3	Bacillales;Bacillaceae;Bacillus;Bacillus ndiopicus	1	0
GCF_900207585.1	IMG-taxon 2740891863 annotated assembly	Bacillales;Bacillaceae;Bacillus;Bacillus oleivorans	1	0
GCF_010078385.1	ASM1007838v1	Bacillales;Paenibacillaceae;Chengkuizengella;Chengkuizengella sediminis	1	1
GCF_016820615.1	ASM1682061v1	Bacillales;Caryophanaceae;Planococcus;Planococcus beijingensis	1	0
GCF_004358205.1	ASM435820v1	Bacillales;Bacillaceae;Bacillus;Bacillus salipaludis	1	0
GCF_042650085.1	ASM4265008v1	Bacillales;Bacillaceae;Oceanobacillus;Oceanobacillus longus	1	0
GCF_003605385.1	ASM360538v2	Bacillales;Bacillaceae;Siminovitchia;Siminovitchia acidinfaciens	1	0
GCF_002260845.1	ASM226084v1	Lactobacillales;Streptococcaceae;Pseudolactococcus;Pseudolactococcus reticulitermitis	0	no_spo0B
GCF_001685015.1	ASM168501v1	Bacillales;Bacillaceae;Pseudobacillus;Pseudobacillus wudalianchiensis	1	0
GCF_900086655.1	PRJEB13948	Bacillales;Paenibacillaceae;Paenibacillus;Paenibacillus tuaregi	1	0
GCF_039536325.1	ASM3953632v1	Bacillales;Paenibacillaceae;Paenibacillus;Paenibacillus hodogayensis	1	0
GCF_003217775.1	ASM321777v1	Bacillales;Paenibacillaceae;Paenibacillus;Paenibacillus flagellatus	1	0
GCF_009757995.1	ASM975799v1	Bacillales;Paenibacillaceae;Paenibacillus;Paenibacillus anseongense	1	1
GCF_927798115.1	CIP111892	Bacillales;Paenibacillaceae;Paenibacillus;Paenibacillus auburnensis	1	1
GCF_016901055.1	ASM1690105v1	Bacillales;Bacillaceae;Alteribacter;Alteribacter salitolerans	1	0
GCF_014534655.1	ASM1453465v1	Bacillales;Paenibacillaceae;Paenibacillus;Paenibacillus sedimenti	1	1
GCF_000967245.1	ASM96724v1	Lactobacillales;Lactobacillaceae;Bombilactobacillus;Bombilactobacillus mellis	0	no_spo0B
GCF_014836905.1	ASM1483690v1	Bacillales;Caryophanaceae;Solibacillus;Solibacillus faecavium	1	0
GCF_003052295.1	ASM305229v1	Lactobacillales;Carnobacteriaceae;Trichococcus;Trichococcus paludicola	0	no_spo0B
GCF_003362805.1	ASM336280v1	Bacillales;Bacillaceae;Neobacillus;Neobacillus piezotolerans	1	0
GCF_032337515.1	ASM3233751v1	Bacillales;Bacillaceae;Rossellomorea;Rossellomorea yichunensis	1	0
GCF_030433635.1	ASM3043363v1	Bacillales;Paenibacillaceae;Paenibacillus;Paenibacillus vandeheii	1	1
GCF_000504145.1	SOAPdenovo for version2.04 of Bacillus sp. FJAT-14515 genome	Bacillales;Bacillaceae;Bacillus;Bacillus cihuensis	1	0
GCF_018343625.1	ASM1834362v1	Bacillales;Bacillaceae;Lederbergia;Lederbergia citri	1	0
GCF_002335745.1	ASM233574v1	Bacillales;Bacillaceae;Evansella;Evansella halocellulosilytica	1	0
GCF_002021565.1	ASM202156v1	Bacillales;Paenibacillaceae;Paenibacillus;Paenibacillus selenitireducens	1	1
GCF_903994065.1	CIP111751	Bacillales;Staphylococcaceae;Jeotgalicoccus;Jeotgalicoccus coquinae	0	no_spo0B
GCF_014595945.1	ASM1459594v1	Bacillales;Bacillaceae;Alkalibacillus;Alkalibacillus aidingensis	1	0
GCF_022352055.1	ASM2235205v1	Bacillales;Paenibacillaceae;Cohnella;Cohnella mopanensis	1	1
GCF_900106595.1	IMG-taxon 2684622904 annotated assembly	Bacillales;Bacillaceae;Marinococcus;Marinococcus luteus	1	0
GCF_036553665.1	ASM3655366v1	Bacillales;Paenibacillaceae;Paenibacillus;Paenibacillus haidiansis	1	1
GCF_017939705.1	ASM1793970v1	Bacillales;Bacillaceae;Halalkalibacter;Halalkalibacter suaedae	1	0
GCF_042654465.1	ASM4265446v1	Bacillales;Caryophanaceae;Planococcus;Planococcus dechangensis	1	0
GCF_000712035.1	ASM71203v1	Bacillales;Staphylococcaceae;Salinicoccus;Salinicoccus luteus	0	no_spo0B
GCF_900155685.1	Paenibacillus bouchesdurhonensis	Bacillales;Paenibacillaceae;Paenibacillus;Paenibacillus bouchesdurhonensis	1	1
GCF_042683165.1	ASM4268316v1	Bacillales;Bacillaceae;Tigheibacillus;Tigheibacillus halophilus	1	0
GCF_002797395.1	ASM279739v1	Bacillales;Bacillaceae;Bacillus;Bacillus solitudinis	1	0
GCF_003289955.1	ASM328995v1	Bacillales;Caryophanaceae;Planococcus;Planococcus halotolerans	1	0
GCF_013618475.1	ASM1361847v1	Bacillales;Paenibacillaceae;Saccharibacillus;Saccharibacillus deserti	1	1
GCF_003254155.1	ASM325415v1	Bacillales;Bacillaceae;Psychrobacillus;Psychrobacillus insolitus	0	no_spo0B
GCF_040513385.1	ASM4051338v1	Bacillales;Sporolactobacillaceae;Sporolactobacillus;Sporolactobacillus caesalpiniae	1	0
GCF_032461945.1	ASM3246194v1	Bacillales;Paenibacillaceae;Paenibacillus;Paenibacillus violae	1	1
GCF_050113715.1	ASM5011371v1	Bacillales;Paenibacillaceae;Brevibacillus;Brevibacillus ginsengisoli	1	0
GCF_022511585.1	ASM2251158v1	Bacillales;Thermoactinomycetaceae;Shimazuella;Shimazuella soli	1	1
GCF_022549215.1	ASM2254921v1	Bacillales;Caryophanaceae;Solibacillus;Solibacillus palustris	0	no_spo0B
GCF_000633635.1	NGEN (DNA Star)	Lactobacillales;Enterococcaceae;Enterococcus;Enterococcus crotali	0	no_spo0B
GCF_003610495.1	ASM361049v1	Bacillales;Sporolactobacillaceae;Sinobaca;Sinobaca qinghaiensis	1	0
GCF_003950325.1	ASM395032v1	Lactobacillales;Enterococcaceae;Vagococcus;Vagococcus humatus	0	no_spo0B
GCF_001436115.1	ASM143611v1	Lactobacillales;Lactobacillaceae;Lacticaseibacillus;Lacticaseibacillus brantae	0	no_spo0B
GCF_001183985.1	ASM118398v1	Bacillales;Bacillaceae;Peribacillus;Peribacillus loiseleuriae	1	0
GCF_003946605.1	ASM394660v1	Lactobacillales;Lactobacillaceae;Companilactobacillus;Companilactobacillus baiquanensis	0	no_spo0B
GCF_033949965.1	ASM3394996v1	Bacillales;Bacillaceae;Gracilibacillus;Gracilibacillus pellucidus	1	0
GCF_001750285.1	ASM175028v1	Bacillales;Bacillaceae;Domibacillus;Domibacillus iocasae	1	0
GCF_030814955.1	ASM3081495v1	Bacillales;Caryophanaceae;Planomicrobium;Planomicrobium stackebrandtii	1	0
GCF_042684865.1	ASM4268486v1	Bacillales;Bacillaceae;Salibacterium;Salibacterium lacus	1	0
GCF_005930355.1	ASM593035v1	Bacillales;Paenibacillaceae;Paenibacillus;Paenibacillus sinopodophylli	1	1
GCF_003289925.1	ASM328992v1	Bacillales;Caryophanaceae;Planococcus;Planococcus maitriensis	1	0
GCF_004785665.1	ASM478566v1	Bacillales;Staphylococcaceae;Staphylococcus;Staphylococcus pragensis	0	no_spo0B
GCF_003313465.1	ASM331346v1	Bacillales;Thermoactinomycetaceae;Thermoflavimicrobium;Thermoflavimicrobium daqui	1	1
GCF_003710965.1	ASM371096v1	Bacillales;Paenibacillaceae;Brevibacillus;Brevibacillus nitrificans	1	0
GCF_002262935.1	ASM226293v1	Bacillales;Bacillaceae;Lottiidibacillus;Lottiidibacillus patelloidae	1	0
GCF_017874075.1	ASM1787407v1	Bacillales;Paenibacillaceae;Cohnella;Cohnella thailandensis	1	1
GCF_011043685.1	ASM1104368v1	Bacillales;Paenibacillaceae;Paenibacillus;Paenibacillus apii	1	1
GCF_018343665.1	ASM1834366v1	Bacillales;Bacillaceae;Cytobacillus;Cytobacillus citreus	1	0
GCF_004514475.2	ASM451447v2	Bacillales;Paenibacillaceae;Paenibacillus;Paenibacillus athensensis	1	1
GCF_029891575.1	ASM2989157v1	Bacillales;Bacillaceae;Salipaludibacillus;Salipaludibacillus daqingensis	1	0
GCF_040888325.1	ASM4088832v1	Lactobacillales;Streptococcaceae;Streptococcus;Streptococcus jiangnanensis	0	no_spo0B
GCF_900166625.1	PRJEB19420	Bacillales;Bacillaceae;Halobacillus;Halobacillus massiliensis	1	0
GCF_016908395.1	ASM1690839v1	Bacillales;Bacillaceae;Metabacillus;Metabacillus crassostreae	1	0
GCF_017942085.1	ASM1794208v1	Bacillales;Paenibacillaceae;Paenibacillus;Paenibacillus lignilyticus	1	1
GCF_032334105.1	ASM3233410v2	Bacillales;Paenibacillaceae;Paenibacillus;Paenibacillus hubeiensis	1	1
GCF_014207435.1	ASM1420743v1	Bacillales;Bacillaceae;Salirhabdus;Salirhabdus euzebyi	1	0
GCF_019093865.1	ASM1909386v1	Bacillales;Bacillaceae;Lentibacillus;Lentibacillus saliphilus	1	0
GCF_042680725.1	ASM4268072v1	Bacillales;Bacillaceae;Fredinandcohnia;Fredinandcohnia salidurans	1	0
GCF_001544375.1	ASM154437v1	Lactobacillales;Enterococcaceae;Enterococcus;Enterococcus canis	0	no_spo0B
GCF_021166585.1	ASM2116658v1	Bacillales;Bacillaceae;Metabacillus;Metabacillus kandeliae	1	0
GCF_026948345.1	ASM2694834v1	Lactobacillales;Lactobacillaceae;Dellaglioa;Dellaglioa carnosa	0	no_spo0B
GCF_020734105.1	ASM2073410v1	Bacillales;Bacillaceae;Alkalihalobacillus;Alkalihalobacillus deserti	1	0
GCF_017830045.1	ASM1783004v1	Lactobacillales;Enterococcaceae;Enterococcus;Enterococcus larvae	0	no_spo0B
GCF_017814275.1	ASM1781427v1	Bacillales;Bacillaceae;Gottfriedia;Gottfriedia endophytica	1	0
GCF_009183655.1	ASM918365v1	Bacillales;Bacillaceae;Bacillus;Bacillus aerolatus	1	0
GCF_001730365.1	ASM173036v1	Lactobacillales;Enterococcaceae;Enterococcus;Enterococcus quebecensis	0	no_spo0B
GCF_001243895.1	Bacillus testis	Bacillales;Bacillaceae;Bacillus;Bacillus testis	1	0
GCF_042654125.1	ASM4265412v1	Bacillales;Bacillaceae;Virgibacillus;Virgibacillus kekensis	1	0
GCF_042865275.1	ASM4286527v1	Bacillales;Bacillaceae;Cytobacillus;Cytobacillus mangrovibacter	1	0
GCF_002266285.1	ASM226628v1	Bacillales;Bacillaceae;Virgibacillus;Virgibacillus indicus	1	0
GCF_014643595.1	ASM1464359v1	Bacillales;Bacillaceae;Lysinibacillus;Lysinibacillus alkalisoli	1	0
GCF_002233675.1	ASM223367v1	Bacillales;Paenibacillaceae;Paenibacillus;Paenibacillus herberti	1	1
GCF_000971965.1	ASM97196v1	Bacillales;Paenibacillaceae;Paenibacillus;Paenibacillus wulumuqiensis	1	1
GCF_002994005.1	ASM299400v1	Lactobacillales;Lactobacillaceae;Apilactobacillus;Apilactobacillus quenuiae	0	no_spo0B
GCF_006170445.1	ASM617044v1	Bacillales;Paenibacillaceae;Brevibacillus;Brevibacillus dissolubilis	1	0
GCF_003719725.1	ASM371972v1	Bacillales;Caryophanaceae;Planococcus;Planococcus salinus	1	0
GCF_040888245.1	ASM4088824v1	Lactobacillales;Streptococcaceae;Streptococcus;Streptococcus wuxiensis	0	no_spo0B
GCF_002763455.1	ASM276345v1	Bacillales;Bacillaceae;Lentibacillus;Lentibacillus sediminis	1	0
GCF_017883985.1	ASM1788398v1	Lactobacillales;Streptococcaceae;Streptococcus;Streptococcus oricebi	0	no_spo0B
GCF_014637345.1	ASM1463734v1	Bacillales;Thermoactinomycetaceae;Kroppenstedtia;Kroppenstedtia guangzhouensis	1	1
GCF_042648145.1	ASM4264814v1	Bacillales;Staphylococcaceae;Salinicoccus;Salinicoccus sesuvii	0	no_spo0B
GCF_042654445.1	ASM4265444v1	Bacillales;Bacillaceae;Bacillus;Bacillus daqingensis	1	0
GCF_020169515.1	ASM2016951v1	Bacillales;Paenibacillaceae;Paenibacillus;Paenibacillus vietnamensis	1	1
GCF_042649045.1	ASM4264904v1	Bacillales;Caryophanaceae;Chryseomicrobium;Chryseomicrobium palamuruense	1	0
GCF_003515775.1	ASM351577v1	Bacillales;Caryophanaceae;Ureibacillus;Ureibacillus yapensis	0	no_spo0B
GCF_042684925.1	ASM4268492v1	Bacillales;Paenibacillaceae;Paenibacillus;Paenibacillus gansuensis	1	1
GCF_024721995.1	ASM2472199v1	Bacillales;Paenibacillaceae;Paenibacillus;Paenibacillus radicibacter	1	1
GCF_039543185.1	ASM3954318v1	Bacillales;Paenibacillaceae;Paenibacillus;Paenibacillus vulneris	1	0
GCF_006385165.1	ASM638516v1	Lactobacillales;Streptococcaceae;Streptococcus;Streptococcus symci	0	no_spo0B
GCF_900107115.1	IMG-taxon 2617270835 annotated assembly	Bacillales;Bacillaceae;Salimicrobium;Salimicrobium album	0	no_spo0B
GCF_013141725.1	ASM1314172v1	Bacillales;Paenibacillaceae;Paenibacillus;Paenibacillus planticolens	1	1
GCF_008107645.1	ASM810764v1	Lactobacillales;Lactobacillaceae;Leuconostoc;Leuconostoc litchii	0	no_spo0B
GCF_007830185.1	ASM783018v1	Bacillales;Bacillaceae;Halalkalibacter;Halalkalibacter nanhaiisediminis	1	0
GCF_900220995.1	IMG-taxon 2740891890 annotated assembly	Bacillales;Staphylococcaceae;Salinicoccus;Salinicoccus kekensis	0	no_spo0B
GCF_022809095.1	ASM2280909v1	Bacillales;Bacillaceae;Aeribacillus;Aeribacillus kexueae	1	0
GCF_030705605.1	ASM3070560v1	Bacillales;Paenibacillaceae;Paenibacillus;Paenibacillus zeirhizosphaerae	1	0
GCF_023893635.1	ASM2389363v1	Lactobacillales;Lactobacillaceae;Fructobacillus;Fructobacillus apis	0	no_spo0B
GCF_008973665.1	ASM897366v1	Bacillales;Paenibacillaceae;Paenibacillus;Paenibacillus tengchongensis	1	1
GCF_026410385.1	ASM2641038v1	Bacillales;Alicyclobacillaceae;Tumebacillus;Tumebacillus lacus	1	0
GCF_042651725.1	ASM4265172v1	Bacillales;Bacillaceae;Gracilibacillus;Gracilibacillus marinus	1	0
GCF_011440305.1	ASM1144030v1	Bacillales;Paenibacillaceae;Paenibacillus;Paenibacillus agricola	1	0
GCF_002220865.2	ASM222086v2	Bacillales;Paenibacillaceae;Paenibacillus;Paenibacillus xerothermodurans	1	0
GCF_001906925.1	ASM190692v1	Bacillales;Bacillaceae;Domibacillus;Domibacillus mangrovi	1	0
GCF_002179915.1	ASM217991v1	Lactobacillales;Lactobacillaceae;Companilactobacillus;Companilactobacillus bobalius	0	no_spo0B
GCF_036026595.1	ASM3602659v1	Bacillales;Bacillaceae;Virgibacillus;Virgibacillus tibetensis	1	0
GCF_042682745.1	ASM4268274v1	Bacillales;Alicyclobacillaceae;Tumebacillus;Tumebacillus lipolyticus	1	0
GCF_004354045.1	ASM435404v1	Bacillales;Paenibacillaceae;Paenibacillus;Paenibacillus piri	1	0
GCF_000829445.1	ASM82944v1	Bacillales;Caryophanaceae;Jeotgalibacillus;Jeotgalibacillus alimentarius	1	0
GCF_006861795.1	ASM686179v1	Bacillales;Bacillaceae;Psychrobacillus;Psychrobacillus lasiicapitis	0	no_spo0B
GCF_900116235.1	IMG-taxon 2675903148 annotated assembly	Bacillales;Thermoactinomycetaceae;Marininema;Marininema halotolerans	1	1
GCF_003854965.1	ASM385496v1	Bacillales;Paenibacillaceae;Paenibacillus;Paenibacillus rhizophilus	1	1
GCF_016908375.1	ASM1690837v1	Bacillales;Bacillaceae;Amphibacillus;Amphibacillus cookii	1	0
GCF_000224785.1	ASM22478v2	Bacillales;Bacillaceae;Lentibacillus;Lentibacillus jeotgali	1	0
GCF_007293315.1	ASM729331v1	Bacillales;Bacillaceae;Alkalicoccobacillus;Alkalicoccobacillus porphyridii	1	0
GCF_030813165.1	ASM3081316v1	Bacillales;Bacillaceae;Metabacillus;Metabacillus niabensis	1	0
GCF_021190915.1	ASM2119091v1	Bacillales;Paenibacillaceae;Cohnella;Cohnella silvisoli	1	1
GCF_006345825.1	ASM634582v1	Bacillales;Paenibacillaceae;Paenibacillus;Paenibacillus paridis	1	1
GCF_029143285.1	ASM2914328v1	Lactobacillales;Enterococcaceae;Vagococcus;Vagococcus proximus	0	no_spo0B
GCF_002245355.1	ASM224535v1	Bacillales;Thermoactinomycetaceae;Paludifilum;Paludifilum halophilum	1	1
GCF_014287465.1	ASM1428746v1	Bacillales;Bacillaceae;Ornithinibacillus;Ornithinibacillus hominis	1	0
GCF_008923245.1	ASM892324v1	Bacillales;Bacillaceae;Cytobacillus;Cytobacillus depressus	1	0
GCF_003176895.1	ASM317689v1	Bacillales;Bacillaceae;Gracilibacillus;Gracilibacillus dipsosauri	1	0
GCF_001375535.1	Bacillus niameyensis	Bacillales;Bacillaceae;Bacillus;Bacillus niameyensis	1	0
GCF_014645515.1	ASM1464551v1	Bacillales;Bacillaceae;Oceanobacillus;Oceanobacillus neutriphilus	1	0
GCF_011421425.1	ASM1142142v1	Lactobacillales;Streptococcaceae;Streptococcus;Streptococcus catagoni	0	no_spo0B
GCF_001436275.1	ASM143627v1	Lactobacillales;Lactobacillaceae;Liquorilactobacillus;Liquorilactobacillus oeni	0	no_spo0B
GCF_042655525.1	ASM4265552v1	Bacillales;Paenibacillaceae;Cohnella;Cohnella soli	1	1
GCF_042138595.1	ASM4213859v1	Bacillales;Paenibacillaceae;Paenibacillus;Paenibacillus terreus	1	1
GCF_042684965.1	ASM4268496v1	Bacillales;Bacillaceae;Ornithinibacillus;Ornithinibacillus salinisoli	1	0
GCF_000766865.1	ASM76686v1	Bacillales;Listeriaceae;Listeria;Listeria booriae	0	no_spo0B
GCF_001375515.1	Rubiinfantum massiliensis	Bacillales;Bacillaceae;Bacillus;Bacillus kwashiorkori	1	0
GCF_007713705.1	ASM771370v1	Bacillales;Staphylococcaceae;Salinicoccus;Salinicoccus cyprini	0	no_spo0B
GCF_001433995.1	ASM143399v1	Lactobacillales;Lactobacillaceae;Secundilactobacillus;Secundilactobacillus kimchicus	0	no_spo0B
GCF_001435585.1	ASM143558v1	Lactobacillales;Lactobacillaceae;Schleiferilactobacillus;Schleiferilactobacillus perolens	0	no_spo0B
GCF_900113025.1	IMG-taxon 2651870176 annotated assembly	Bacillales;Bacillaceae;Alteribacillus;Alteribacillus iranensis	0	no_spo0B
GCF_009724685.1	ASM972468v1	Bacillales;Bacillaceae;Lysinibacillus;Lysinibacillus cavernae	1	0
GCF_003014655.1	ASM301465v1	Bacillales;Caryophanaceae;Planomicrobium;Planomicrobium soli	1	0
GCF_900101385.1	IMG-taxon 2675903149 annotated assembly	Bacillales;Bacillaceae;Terribacillus;Terribacillus halophilus	1	0
GCF_014641195.1	ASM1464119v1	Bacillales;Thermoactinomycetaceae;Marinithermofilum;Marinithermofilum abyssi	1	1
GCF_045862785.1	ASM4586278v1	Lactobacillales;Lactobacillaceae;Furfurilactobacillus;Furfurilactobacillus curtus	0	no_spo0B
GCF_002993965.1	ASM299396v1	Lactobacillales;Lactobacillaceae;Apilactobacillus;Apilactobacillus timberlakei	0	no_spo0B
GCF_013760845.1	ASM1376084v1	Bacillales;Anoxybacillaceae;Paranoxybacillus;[Anoxybacillus] calidus	1	0
GCF_900182565.1	IMG-taxon 2724679802 annotated assembly	Bacillales;Thermoactinomycetaceae;Melghirimyces;Melghirimyces algeriensis	1	1
GCF_002583405.1	ASM258340v1	Lactobacillales;Lactobacillaceae;Secundilactobacillus;Secundilactobacillus silagincola	0	no_spo0B
GCF_003285015.1	ASM328501v1	Bacillales;Paenibacillaceae;Paenibacillus;Paenibacillus contaminans	1	1
GCF_014836635.1	ASM1483663v1	Bacillales;Paenibacillaceae;Paenibacillus;Paenibacillus gallinarum	1	0
GCF_900108455.1	IMG-taxon 2600254955 annotated assembly	Lactobacillales;Lactobacillaceae;Fructobacillus;Fructobacillus pseudoficulneus	0	no_spo0B
GCF_046098205.1	ASM4609820v1	Bacillales;Paenibacillaceae;Paenibacillus;Paenibacillus mesotrionivorans	1	1
GCF_008039555.1	ASM803955v1	Bacillales;Bacillaceae;Cerasibacillus;Cerasibacillus terrae	1	0
GCF_018390575.1	ASM1839057v1	Bacillales;Caryophanaceae;Bhargavaea;Bhargavaea massiliensis	1	0
GCF_905332535.1	AMBP162	Lactobacillales;Lactobacillaceae;Latilactobacillus;Latilactobacillus fragifolii	0	no_spo0B
GCF_013385145.1	ASM1338514v1	Lactobacillales;Lactobacillaceae;Bombilactobacillus;Bombilactobacillus apium	0	no_spo0B
GCF_016908595.1	ASM1690859v1	Bacillales;NA;Geomicrobium;Geomicrobium sediminis	0	no_spo0B
GCF_014640295.1	ASM1464029v1	Bacillales;Paenibacillaceae;Paenibacillus;Paenibacillus abyssi	1	1
GCF_016860605.1	ASM1686060v1	Lactobacillales;Lactobacillaceae;Lentilactobacillus;Lentilactobacillus fungorum	0	no_spo0B
GCF_016908525.1	ASM1690852v1	Bacillales;Paenibacillaceae;Brevibacillus;Brevibacillus fulvus	1	0
GCF_042431225.1	ASM4243122v1	Bacillales;Paenibacillaceae;Paenibacillus;Paenibacillus aurantiacus	1	1
GCF_030418125.1	ASM3041812v1	Bacillales;Fictibacillaceae;Fictibacillus;Fictibacillus fluitans	1	0
GCF_009831235.1	ASM983123v1	Bacillales;Thermoactinomycetaceae;Shimazuella;Shimazuella alba	1	1
GCF_003614185.1	ASM361418v1	Bacillales;Paenibacillaceae;Paenibacillus;Paenibacillus aceti	1	1
GCF_018403765.1	ASM1840376v1	Lactobacillales;Streptococcaceae;Lactococcus;Lactococcus nasutitermitis	0	no_spo0B
GCF_003515685.1	ASM351568v1	Bacillales;Bacillaceae;Neobacillus;Neobacillus notoginsengisoli	1	0
GCF_001436135.1	ASM143613v1	Lactobacillales;Lactobacillaceae;Lacticaseibacillus;Lacticaseibacillus thailandensis	0	no_spo0B
GCF_005405005.1	ASM540500v1	Lactobacillales;Lactobacillaceae;Lactiplantibacillus;Lactiplantibacillus daoliensis	0	no_spo0B
GCF_001921845.1	ASM192184v1	Lactobacillales;Streptococcaceae;Streptococcus;Streptococcus cuniculi	0	no_spo0B
GCF_013141775.1	ASM1314177v1	Bacillales;Paenibacillaceae;Paenibacillus;Paenibacillus phytohabitans	1	1
GCF_004340465.1	ASM434046v1	Bacillales;Bacillaceae;Mesobacillus;Mesobacillus foraminis	1	0
GCF_910594985.1	JJ-447	Bacillales;Paenibacillaceae;Paenibacillus;Paenibacillus allorhizosphaerae	1	0
GCF_027533645.1	ASM2753364v1	Bacillales;Paenibacillaceae;Paenibacillus;Paenibacillus caseinilyticus	1	0
GCF_016861655.1	ASM1686165v1	Lactobacillales;Lactobacillaceae;Levilactobacillus;Levilactobacillus lanxiensis	0	no_spo0B
GCF_030580655.1	ASM3058065v1	Bacillales;Paenibacillaceae;Paenibacillus;Paenibacillus lacisoli	1	1
GCF_007859195.1	ASM785919v1	Lactobacillales;Streptococcaceae;Streptococcus;Streptococcus cuniculipharyngis	0	no_spo0B
GCF_019972835.1	ASM1997283v1	Lactobacillales;Lactobacillaceae;Lactobacillus;Lactobacillus laiwuensis	0	no_spo0B
GCF_042684945.1	ASM4268494v1	Bacillales;Bacillaceae;Bacillus;Bacillus seohaeanensis	1	0
GCF_900100295.1	IMG-taxon 2636416074 annotated assembly	Bacillales;Bacillaceae;Salimicrobium;Salimicrobium halophilum	1	0
GCF_001244735.1	Bacillus andreraoultii	Bacillales;Bacillaceae;Bacillus;Bacillus andreraoultii	1	0
GCF_019656215.1	ASM1965621v1	Lactobacillales;Lactobacillaceae;Apilactobacillus;Apilactobacillus zhangqiuensis	0	no_spo0B
GCF_042651785.1	ASM4265178v1	Lactobacillales;NA;Chungangia;Chungangia koreensis	1	0
GCF_900114645.1	IMG-taxon 2617270768 annotated assembly	Bacillales;Bacillaceae;Gracilibacillus;Gracilibacillus orientalis	1	0
GCF_005938385.1	ASM593838v1	Bacillales;Paenibacillaceae;Paenibacillus;Paenibacillus mesophilus	1	0
GCF_900111405.1	IMG-taxon 2675903136 annotated assembly	Bacillales;Bacillaceae;Salinibacillus;Salinibacillus kushneri	1	0
GCF_001885945.1	ASM188594v1	Lactobacillales;Enterococcaceae;Enterococcus;Enterococcus hermanniensis	0	no_spo0B
GCF_003583765.1	ASM358376v1	Bacillales;Paenibacillaceae;Paenibacillus;Paenibacillus nanensis	1	1
GCF_005747095.1	ASM574709v1	Bacillales;Guptibacillaceae;Exobacillus;Exobacillus caeni	1	0
GCF_902168435.1	P3556	Bacillales;Bacillaceae;Bacillus;Bacillus marasmi	1	0
GCF_014836495.1	ASM1483649v1	Bacillales;Bacillaceae;Cytobacillus;Cytobacillus stercorigallinarum	1	0
GCF_900156705.1	IMG-taxon 2681813520 annotated assembly	Bacillales;Bacillaceae;Salimicrobium;Salimicrobium salexigens	0	no_spo0B
GCF_017874735.1	ASM1787473v1	Bacillales;Paenibacillaceae;Paenibacillus;Paenibacillus silagei	1	1
GCF_016745835.1	ASM1674583v1	Bacillales;Bacillaceae;Caldalkalibacillus;Caldalkalibacillus salinus	1	0
GCF_001437055.1	ASM143705v1	Lactobacillales;Lactobacillaceae;Limosilactobacillus;Limosilactobacillus secaliphilus	0	no_spo0B
GCF_036246345.1	ASM3624634v1	Lactobacillales;Lactobacillaceae;Lactobacillus;Lactobacillus rizhaonensis	0	no_spo0B
GCF_900102085.1	IMG-taxon 2654588110 annotated assembly	Bacillales;Paenibacillaceae;Paenibacillus;Paenibacillus polysaccharolyticus	1	1
GCF_042659865.1	ASM4265986v1	Bacillales;Paenibacillaceae;Paenibacillus;Paenibacillus septentrionalis	1	1
GCF_014192105.1	ASM1419210v1	Bacillales;Paenibacillaceae;Paenibacillus;Paenibacillus phyllosphaerae	1	1
GCF_022458865.1	ASM2245886v1	Bacillales;Paenibacillaceae;Paenibacillus;Paenibacillus periandrae	1	0
GCF_001866005.1	ASM186600v1	Bacillales;Bacillaceae;Anaerobacillus;Anaerobacillus alkalilacustris	1	0
GCF_030441955.1	ASM3044195v1	Lactobacillales;Enterococcaceae;Enterococcus;Enterococcus spodopteracolus	0	no_spo0B
GCF_903994045.1	CIP111649	Bacillales;Staphylococcaceae;Jeotgalicoccus;Jeotgalicoccus meleagridis	0	no_spo0B
GCF_000576305.1	ASM57630v1	Bacillales;Paenibacillaceae;Paenibacillus;Paenibacillus pini	1	1
GCF_003337355.1	ASM333735v1	Bacillales;Paenibacillaceae;Fontibacillus;Fontibacillus phaseoli	1	1
GCF_042865285.1	ASM4286528v1	Bacillales;Bacillaceae;Cytobacillus;Cytobacillus spartinae	1	0
GCF_014635905.1	ASM1463590v1	Lactobacillales;Lactobacillaceae;Limosilactobacillus;Limosilactobacillus caviae	0	no_spo0B
GCF_002287375.1	ASM228737v1	Bacillales;Bacillaceae;Virgibacillus;Virgibacillus profundi	1	0
GCF_003350505.1	ASM335050v1	Bacillales;Bacillaceae;Falsibacillus;Falsibacillus pallidus	1	0
GCF_015351395.1	ASM1535139v1	Bacillales;Caryophanaceae;Savagea;Savagea serpentis	0	no_spo0B
GCF_024543085.1	ASM2454308v1	Lactobacillales;Carnobacteriaceae;Granulicatella;Granulicatella seriolae	0	no_spo0B
GCF_023522835.1	ASM2352283v1	Bacillales;Bacillaceae;Oceanobacillus;Oceanobacillus saliphilus	1	0
GCF_003386205.1	ASM338620v1	Bacillales;Paenibacillaceae;Cohnella;Cohnella lupini	1	1
GCF_900129355.1	IMG-taxon 2695420940 annotated assembly	Bacillales;Thermoactinomycetaceae;Seinonella;Seinonella peptonophila	1	1
GCF_002217925.1	ASM221792v1	Lactobacillales;Lactobacillaceae;Secundilactobacillus;Secundilactobacillus mixtipabuli	0	no_spo0B
GCF_004307995.1	ASM430799v1	Bacillales;Paenibacillaceae;Paenibacillus;Paenibacillus thalictri	1	1
GCF_004764705.1	ASM476470v1	Bacillales;Paenibacillaceae;Paenibacillus;Paenibacillus cymbidii	1	0
GCF_030814315.1	ASM3081431v1	Bacillales;Thermoactinomycetaceae;Croceifilum;Croceifilum oryzae	1	1
GCF_003710825.1	ASM371082v1	Bacillales;Paenibacillaceae;Brevibacillus;Brevibacillus fluminis	1	0
GCF_021654115.1	ASM2165411v1	Lactobacillales;Lactobacillaceae;Furfurilactobacillus;Furfurilactobacillus milii	0	no_spo0B
GCF_039521865.1	ASM3952186v1	Bacillales;Paenibacillaceae;Paenibacillus;Paenibacillus motobuensis	1	1
GCF_025567575.1	ASM2556757v1	Bacillales;Paenibacillaceae;Paenibacillus;Paenibacillus baimaensis	1	0
GCF_022606465.1	ASM2260646v1	Bacillales;Alicyclobacillaceae;Sulfoacidibacillus;Sulfoacidibacillus ferrooxidans	0	no_spo0B
GCF_003233845.1	ASM323384v1	Bacillales;Paenibacillaceae;Paenibacillus;Paenibacillus sambharensis	1	1
GCF_003014715.1	ASM301471v1	Bacillales;Bacillaceae;Salsuginibacillus;Salsuginibacillus halophilus	1	0
GCF_948329515.1	JJ-181	Bacillales;Paenibacillaceae;Cohnella;Cohnella rhizoplanae	1	1
GCF_002156385.1	ASM215638v1	Bacillales;Bacillaceae;Halalkalibacter;Halalkalibacter urbisdiaboli	1	0
GCF_003946505.1	ASM394650v1	Lactobacillales;Lactobacillaceae;Companilactobacillus;Companilactobacillus mishanensis	0	no_spo0B
GCF_016908875.1	ASM1690887v1	Bacillales;Bacillaceae;Bacillus;Bacillus ectoiniformans	1	0
GCF_027533625.1	ASM2753362v1	Bacillales;Paenibacillaceae;Paenibacillus;Paenibacillus gyeongsangnamensis	1	0
GCF_004405125.1	ASM440512v1	Bacillales;Caryophanaceae;Jeotgalibacillus;Jeotgalibacillus salarius	1	0
GCF_948472335.1	Marseille-Q6994	Lactobacillales;Streptococcaceae;Streptococcus;Streptococcus bouchesdurhonensis	0	no_spo0B
GCF_019656055.1	ASM1965605v1	Lactobacillales;Lactobacillaceae;Leuconostoc;Leuconostoc miyukkimchii	0	no_spo0B
GCF_028610625.1	ASM2861062v1	Bacillales;Guptibacillaceae;Guptibacillus;Guptibacillus spartinae	1	0
GCF_016481305.1	ASM1648130v1	Lactobacillales;Streptococcaceae;Streptococcus;Streptococcus pacificus	0	no_spo0B
GCF_017873765.1	ASM1787376v1	Bacillales;Paenibacillaceae;Paenibacillus;Paenibacillus sediminis	1	1
GCF_029360585.1	ASM2936058v1	Bacillales;Paenibacillaceae;Cohnella;Cohnella caldifontis	1	1
GCF_009757775.1	ASM975777v1	Bacillales;Paenibacillaceae;Paenibacillus;Paenibacillus lutrae	1	1
GCF_039822605.1	ASM3982260v1	Bacillales;Paenibacillaceae;Paenibacillus;Paenibacillus wenxiniae	1	1
GCF_024814435.1	ASM2481443v1	Bacillales;Staphylococcaceae;Staphylococcus;Staphylococcus americanisciuri	0	no_spo0B
GCF_023036475.1	ASM2303647v1	Bacillales;Bacillaceae;Bacillus;Bacillus pinisoli	1	0
GCF_003429105.1	ASM342910v1	Bacillales;Bacillaceae;Peribacillus;Peribacillus glennii	1	0
GCF_002027705.1	ASM202770v1	Bacillales;Paenibacillaceae;Paenibacillus;Paenibacillus ferrarius	1	1
GCF_001832905.1	ASM183290v1	Lactobacillales;Streptococcaceae;Floricoccus;Floricoccus tropicus	0	no_spo0B
GCF_042660205.1	ASM4266020v1	Bacillales;Sporolactobacillaceae;Sporolactobacillus;Sporolactobacillus kofuensis	1	0
GCF_900217795.1	IMG-taxon 2740891832 annotated assembly	Bacillales;Caryophanaceae;Ureibacillus;Ureibacillus xyleni	1	0
GCF_900183575.1	SAMEA104055222	Bacillales;Staphylococcaceae;Staphylococcus;Staphylococcus cornubiensis	0	no_spo0B
GCF_011393025.1	ASM1139302v1	Bacillales;Bacillaceae;Neobacillus;Neobacillus terrae	1	0
GCF_038070315.1	ASM3807031v1	Bacillales;Paenibacillaceae;Paenibacillus;Paenibacillus filicis	1	0
GCF_042678945.1	ASM4267894v1	Bacillales;Paenibacillaceae;Paenibacillus;Paenibacillus puldeungensis	1	1
GCF_900111295.1	IMG-taxon 2675903018 annotated assembly	Bacillales;Bacillaceae;Salipaludibacillus;Salipaludibacillus aurantiacus	1	0
GCF_042685085.1	ASM4268508v1	Bacillales;Paenibacillaceae;Marinicrinis;Marinicrinis sediminis	1	1
GCF_037104725.1	ASM3710472v1	Bacillales;Bacillaceae;Bacillus;Bacillus bruguierae	1	0
GCF_014836595.1	ASM1483659v1	Bacillales;Bacillaceae;Psychrobacillus;Psychrobacillus faecigallinarum	0	no_spo0B
GCF_900110165.1	IMG-taxon 2675903160 annotated assembly	Bacillales;Thermoactinomycetaceae;Lihuaxuella;Lihuaxuella thermophila	1	1
GCF_004001065.1	ASM400106v1	Bacillales;Paenibacillaceae;Paenibacillus;Paenibacillus xylaniclasticus	1	1
GCF_017829975.1	ASM1782997v1	Lactobacillales;Enterococcaceae;Vagococcus;Vagococcus allomyrinae	0	no_spo0B
GCF_900096905.1	IMG-taxon 2671180221 annotated assembly	Bacillales;Bacillaceae;Pelagirhabdus;Pelagirhabdus alkalitolerans	1	0
GCF_046719735.1	ASM4671973v1	Bacillales;Bacillaceae;Halobacillus;Halobacillus rhizosphaerae	1	0
GCF_900097965.1	12075_1#88	Bacillales;Staphylococcaceae;Staphylococcus;Staphylococcus caeli	0	no_spo0B
GCF_003668575.1	ASM366857v1	Bacillales;Bacillaceae;Falsibacillus;Falsibacillus albus	1	0
GCF_927798215.1	CIP111891	Bacillales;Paenibacillaceae;Paenibacillus;Paenibacillus allorhizoplanae	1	1
GCF_005765165.1	ASM576516v1	Bacillales;Paenibacillaceae;Paenibacillus;Paenibacillus antri	1	0
GCF_017873965.1	ASM1787396v1	Bacillales;Paenibacillaceae;Ammoniphilus;Ammoniphilus resinae	1	1
GCF_042675905.1	ASM4267590v1	Bacillales;Paenibacillaceae;Paenibacillus;Paenibacillus chungangensis	1	1
GCF_029028005.1	ASM2902800v1	Bacillales;Bacillaceae;Alkalihalobacterium;Alkalihalobacterium chitinilyticum	1	0
GCF_003337375.1	ASM333737v1	Bacillales;Paenibacillaceae;Paenibacillus;Paenibacillus prosopidis	1	0
GCF_003369565.1	ASM336956v1	Bacillales;Bacillaceae;Oceanobacillus;Oceanobacillus chungangensis	1	0
GCF_001437205.1	ASM143720v1	Lactobacillales;Lactobacillaceae;Lactobacillus;Lactobacillus selangorensis	0	no_spo0B
GCF_019061205.1	ASM1906120v1	Lactobacillales;Lactobacillaceae;Apilactobacillus;Apilactobacillus waqarii	0	no_spo0B
GCF_900176885.1	PRJEB20397	Bacillales;Bacillaceae;Oceanobacillus;Oceanobacillus senegalensis	1	0
GCF_005869875.1	ASM586987v1	Bacillales;Paenibacillaceae;Paenibacillus;Paenibacillus pinistramenti	1	1
GCF_030730905.1	ASM3073090v1	Bacillales;Paenibacillaceae;Chengkuizengella;Chengkuizengella axinellae	1	1
GCF_019443105.1	ASM1944310v1	Bacillales;Paenibacillaceae;Paenibacillus;Paenibacillus oenotherae	1	1
GCF_009909185.1	ASM990918v1	Bacillales;Paenibacillaceae;Paenibacillus;Paenibacillus glycinis	1	1
GCF_010993955.1	ASM1099395v1	Bacillales;Bacillaceae;Oceanobacillus;Oceanobacillus halotolerans	1	0
GCF_022234545.1	ASM2223454v1	Bacillales;Paenibacillaceae;Paenibacillus;Paenibacillus piscarius	1	1
GCF_009649745.1	ASM964974v1	Bacillales;Bacillaceae;Aquibacillus;Aquibacillus halophilus	1	0
GCF_013343715.1	ASM1334371v1	Bacillales;Bacillaceae;Mesobacillus;Mesobacillus harenae	1	0
GCF_007786475.1	ASM778647v1	Bacillales;Paenibacillaceae;Cohnella;Cohnella terricola	1	1
GCF_030813115.1	ASM3081311v1	Bacillales;Bacillaceae;Caldalkalibacillus;Caldalkalibacillus horti	1	0
GCF_024623455.1	ASM2462345v1	Bacillales;Paenibacillaceae;Paenibacillus;Paenibacillus soyae	1	1
GCF_900156645.1	IMG-taxon 2681813511 annotated assembly	Bacillales;Bacillaceae;Salimicrobium;Salimicrobium flavidum	0	no_spo0B
GCF_014212055.1	ASM1421205v1	Bacillales;Paenibacillaceae;Cohnella;Cohnella zeiphila	1	1
GCF_010882125.1	ASM1088212v1	Bacillales;Bacillaceae;Peribacillus;Peribacillus alkalitolerans	1	0
GCF_042665595.1	ASM4266559v1	Bacillales;Caryophanaceae;Bhargavaea;Bhargavaea changchunensis	1	0
GCF_016938855.1	ASM1693885v1	Bacillales;Thermoactinomycetaceae;Polycladomyces;Polycladomyces zharkentensis	1	1
GCF_003387165.1	ASM338716v1	Bacillales;Staphylococcaceae;Jeotgalicoccus;Jeotgalicoccus halotolerans	0	no_spo0B
GCF_002946355.1	ASM294635v1	Bacillales;Bacillaceae;Pradoshia;Pradoshia eiseniae	1	0
GCF_030814115.1	ASM3081411v1	Bacillales;Bacillaceae;Alkalibacillus;Alkalibacillus filiformis	1	0
GCF_903994035.1	CIP107946	Bacillales;Salinicoccaceae;Phocicoccus;Phocicoccus pinnipedialis	0	no_spo0B
GCF_000970795.1	ASM97079v1	Lactobacillales;Lactobacillaceae;Bombilactobacillus;Bombilactobacillus mellifer	0	no_spo0B
GCF_900156875.1	PRJEB18969	Bacillales;Bacillaceae;Robertmurraya;Robertmurraya dakarensis	1	0
GCF_042679465.1	ASM4267946v1	Lactobacillales;Lactobacillaceae;Lactobacillus;Lactobacillus melliventris	0	no_spo0B
GCF_042675885.1	ASM4267588v1	Bacillales;Caryophanaceae;Metaplanococcus;Metaplanococcus flavidus	1	0
GCF_900112045.1	IMG-taxon 2617270778 annotated assembly	Bacillales;Bacillaceae;Lentibacillus;Lentibacillus halodurans	1	0
GCF_001865995.1	ASM186599v1	Bacillales;Bacillaceae;Anaerobacillus;Anaerobacillus arseniciselenatis	1	0
GCF_034427655.1	ASM3442765v1	Bacillales;Bacillaceae;Robertmurraya;Robertmurraya mangrovi	1	0
GCF_017874215.1	ASM1787421v1	Bacillales;Paenibacillaceae;Paenibacillus;Paenibacillus eucommiae	1	1
GCF_044891285.1	ASM4489128v1	Bacillales;Bacillaceae;Bacillus;Bacillus lumedeiriae	1	0
GCF_900103955.1	IMG-taxon 2617270767 annotated assembly	Bacillales;Bacillaceae;Alkalicoccus;Alkalicoccus daliensis	1	0
GCF_002993335.1	ASM299333v1	Bacillales;Bacillaceae;Alkalicoccus;Alkalicoccus urumqiensis	1	0
GCF_019655995.1	ASM1965599v1	Lactobacillales;Lactobacillaceae;Leuconostoc;Leuconostoc holzapfelii	0	no_spo0B
GCF_900096965.1	IMG-taxon 2671180223 annotated assembly	Bacillales;Bacillaceae;Shouchella;Shouchella lonarensis	0	no_spo0B
GCF_042656265.1	ASM4265626v1	Bacillales;Paenibacillaceae;Cohnella;Cohnella faecalis	1	1
GCF_003946115.1	ASM394611v1	Lactobacillales;Lactobacillaceae;Lacticaseibacillus;Lacticaseibacillus daqingensis	0	no_spo0B
GCF_900021165.1	Paenibacillus phoceensis	Bacillales;Paenibacillaceae;Paenibacillus;Paenibacillus phocaensis	1	1
GCF_003626695.1	ASM362669v1	Bacillales;Paenibacillaceae;Paenibacillus;Paenibacillus ginsengarvi	1	0
GCF_022095695.1	ASM2209569v1	Bacillales;Bacillaceae;Oceanobacillus;Oceanobacillus jordanicus	1	0
GCF_019448275.1	ASM1944827v1	Lactobacillales;Streptococcaceae;Streptococcus;Streptococcus humanilactis	0	no_spo0B
GCF_014836615.1	ASM1483661v1	Bacillales;Caryophanaceae;Sporosarcina;Sporosarcina quadrami	1	0
GCF_042655485.1	ASM4265548v1	Bacillales;Bacillaceae;Lederbergia;Lederbergia graminis	1	0
GCF_963580165.1	LMG 32999	Lactobacillales;Lactobacillaceae;Fructobacillus;Fructobacillus evanidus	0	no_spo0B
GCF_003003125.1	ASM300312v1	Bacillales;Thermoactinomycetaceae;Laceyella;Laceyella sediminis	1	1
GCF_027563315.1	ASM2756331v1	Bacillales;Caryophanaceae;Paenisporosarcina;Paenisporosarcina quisquiliarum	1	0
GCF_003344535.1	ASM334453v1	Bacillales;NA;Exiguobacterium;Exiguobacterium flavidum	1	0
GCF_042681925.1	ASM4268192v1	Bacillales;Caryophanaceae;Sporosarcina;Sporosarcina siberiensis	1	0
GCF_001436605.1	ASM143660v1	Lactobacillales;Lactobacillaceae;Holzapfeliella;Holzapfeliella floricola	0	no_spo0B
GCF_039522605.1	ASM3952260v1	Bacillales;Bacillaceae;Virgibacillus;Virgibacillus siamensis	1	0
GCF_008635795.1	ASM863579v1	Bacillales;Paenibacillaceae;Paenibacillus;Paenibacillus tepidiphilus	1	1
GCF_030814135.1	ASM3081413v1	Bacillales;Bacillaceae;Caldalkalibacillus;Caldalkalibacillus uzonensis	1	0
GCF_013141695.1	ASM1314169v1	Bacillales;Paenibacillaceae;Paenibacillus;Paenibacillus plantarum	1	1
GCF_030433715.1	ASM3043371v1	Bacillales;Caryophanaceae;Sporosarcina;Sporosarcina highlanderae	1	0
GCF_900112705.1	IMG-taxon 2651870107 annotated assembly	Bacillales;Bacillaceae;Lentibacillus;Lentibacillus persicus	1	0
GCF_001886275.1	ASM188627v1	Lactobacillales;Enterococcaceae;Enterococcus;Enterococcus termitis	0	no_spo0B
GCF_030418165.1	ASM3041816v1	Bacillales;Caryophanaceae;Ureibacillus;Ureibacillus aquaedulcis	1	0
GCF_900142805.1	IMG-taxon 2582580728 annotated assembly	Bacillales;Salinicoccaceae;Lacicoccus;Lacicoccus alkaliphilus	0	no_spo0B
GCF_900156755.1	IMG-taxon 2681813550 annotated assembly	Bacillales;Alicyclobacillaceae;Alicyclobacillus;Alicyclobacillus vulcanalis	0	no_spo0B
GCF_003315295.1	ASM331529v1	Bacillales;Bacillaceae;Paraliobacillus;Paraliobacillus ryukyuensis	1	0
GCF_014083865.1	ASM1408386v1	Bacillales;Bacillaceae;Paraliobacillus;Paraliobacillus salinarum	1	0
GCF_019972815.1	ASM1997281v1	Lactobacillales;Lactobacillaceae;Lactobacillus;Lactobacillus huangpiensis	0	no_spo0B
GCF_009728145.1	ASM972814v1	Bacillales;Bacillaceae;Ornithinibacillus;Ornithinibacillus caprae	1	0
GCF_042654645.1	ASM4265464v1	Bacillales;Paenibacillaceae;Cohnella;Cohnella hongkongensis	1	1
GCF_900107755.1	IMG-taxon 2675903014 annotated assembly	Bacillales;Bacillaceae;Thalassobacillus;Thalassobacillus cyri	1	0
GCF_042431195.1	ASM4243119v1	Bacillales;Paenibacillaceae;Cohnella;Cohnella cellulosilytica	1	1
GCF_000829465.1	ASM82946v1	Bacillales;Paenibacillaceae;Cohnella;Cohnella kolymensis	1	1
GCF_018617855.1	ASM1861785v1	Bacillales;NA;Exiguobacterium;Exiguobacterium qingdaonense	1	0
GCF_024294785.1	ASM2429478v1	Bacillales;Bacillaceae;Ectobacillus;Ectobacillus ponti	1	0
GCF_014201585.1	ASM1420158v1	Bacillales;Anoxybacillaceae;Anoxybacillus;Anoxybacillus tengchongensis	1	0
GCF_042685365.1	ASM4268536v1	Bacillales;Paenibacillaceae;Paenibacillus;Paenibacillus thailandensis	1	1
GCF_039521975.1	ASM3952197v1	Bacillales;Bacillaceae;Alkalibacillus;Alkalibacillus silvisoli	1	0
GCF_014836415.1	ASM1483641v1	Bacillales;Caryophanaceae;Sporosarcina;Sporosarcina gallistercoris	1	0
GCF_005405205.1	ASM540520v1	Lactobacillales;Enterococcaceae;Enterococcus;Enterococcus pingfangensis	0	no_spo0B
GCF_900604935.1	PRJEB23934	Lactobacillales;Aerococcaceae;Vaginisenegalia;Vaginisenegalia massiliensis	0	no_spo0B
GCF_031470375.1	ASM3147037v1	Bacillales;Paenibacillaceae;Paenibacillus;Paenibacillus glufosinatiresistens	1	1
GCF_014947195.2	ASM1494719v2	Bacillales;Paenibacillaceae;Paenibacillus;Paenibacillus rhizolycopersici	1	1
GCF_918814575.1	ASM91881457v1	Lactobacillales;Lactobacillaceae;Periweissella;Periweissella fabaria	0	no_spo0B
GCF_004521915.1	ASM452191v1	Bacillales;Paenibacillaceae;Brevibacillus;Brevibacillus migulae	1	0
GCF_003730295.1	ASM373029v1	Bacillales;Bacillaceae;Ornithinibacillus;Ornithinibacillus gellani	1	0
GCF_042136365.1	ASM4213636v1	Bacillales;Paenibacillaceae;Paenibacillus;Paenibacillus enshidis	1	1
GCF_036246245.1	ASM3624624v1	Lactobacillales;Lactobacillaceae;Companilactobacillus;Companilactobacillus muriivasis	0	no_spo0B
GCF_024626525.1	ASM2462652v1	Bacillales;Bacillaceae;Lederbergia;Lederbergia panacisoli	1	0
GCF_904424705.1	Genoma_EAR8	Bacillales;Bacillaceae;Rossellomorea;Rossellomorea arthrocnemi	1	0
GCF_003946145.1	ASM394614v1	Lactobacillales;Lactobacillaceae;Levilactobacillus;Levilactobacillus huananensis	0	no_spo0B
GCF_018919145.1	ASM1891914v1	Bacillales;Paenibacillaceae;Paenibacillus;Paenibacillus brevis	1	1
GCF_014192395.1	ASM1419239v1	Bacillales;Paenibacillaceae;Paenibacillus;Paenibacillus endophyticus	1	1
GCF_003515705.1	ASM351570v1	Bacillales;Bacillaceae;Oceanobacillus;Oceanobacillus profundus	1	0
GCF_040183165.1	ASM4018316v1	Bacillales;Bacillaceae;Lysinibacillus;Lysinibacillus zambalensis	0	no_spo0B
GCF_014635985.1	ASM1463598v1	Lactobacillales;Enterococcaceae;Enterococcus;Enterococcus alcedinis	0	no_spo0B
GCF_037104765.1	ASM3710476v1	Bacillales;Bacillaceae;Psychrobacillus;Psychrobacillus mangrovi	1	0
GCF_042654105.1	ASM4265410v1	Bacillales;Bacillaceae;Oceanobacillus;Oceanobacillus aidingensis	1	0
GCF_014637405.1	ASM1463740v1	Bacillales;Bacillaceae;Ornithinibacillus;Ornithinibacillus halotolerans	1	0
GCF_022048975.1	ASM2204897v1	Bacillales;Caryophanaceae;Sporosarcina;Sporosarcina cyprini	0	no_spo0B
GCF_009720675.1	ASM972067v1	Lactobacillales;Lactobacillaceae;Secundilactobacillus;Secundilactobacillus folii	0	no_spo0B
GCF_006542765.1	ASM654276v1	Bacillales;Paenibacillaceae;Paenibacillus;Paenibacillus luteus	1	0
GCF_037120725.1	ASM3712072v1	Bacillales;Bacillaceae;Bacillus;Bacillus spongiae	1	0
GCF_014836935.1	ASM1483693v1	Bacillales;Caryophanaceae;Solibacillus;Solibacillus merdavium	1	0
GCF_003946045.1	ASM394604v1	Lactobacillales;Lactobacillaceae;Levilactobacillus;Levilactobacillus mulengensis	0	no_spo0B
GCF_003628505.1	ASM362850v1	Bacillales;Bacillaceae;Oceanobacillus;Oceanobacillus halophilus	1	0
GCF_002265435.1	ASM226543v1	Bacillales;Caryophanaceae;Tetzosporium;Tetzosporium hominis	1	0
GCF_016482785.1	ASM1648278v1	Bacillales;Paenibacillaceae;Paenibacillus;Paenibacillus alkalitolerans	1	0
GCF_001434895.1	ASM143489v1	Lactobacillales;Lactobacillaceae;Secundilactobacillus;Secundilactobacillus odoratitofui	0	no_spo0B
GCF_000621445.1	ASM62144v1	Bacillales;Bacillaceae;Alkalihalobacterium;Alkalihalobacterium bogoriense	1	0
GCF_900199725.1	PRJEB21891	Bacillales;Bacillaceae;Cytobacillus;Cytobacillus massiliigabonensis	1	0
GCF_030813435.1	ASM3081343v1	Bacillales;Bacillaceae;Evansella;Evansella vedderi	1	0
GCF_030812915.1	ASM3081291v1	Bacillales;Bacillaceae;Alkalibacillus;Alkalibacillus salilacus	1	0
GCF_013141765.1	ASM1314176v1	Bacillales;Paenibacillaceae;Paenibacillus;Paenibacillus foliorum	1	0
GCF_014202575.1	ASM1420257v1	Bacillales;Bacillaceae;Texcoconibacillus;Texcoconibacillus texcoconensis	1	0
GCF_023195895.1	ASM2319589v1	Bacillales;Paenibacillaceae;Paenibacillus;Paenibacillus mellifer	1	1
GCF_000970675.1	ASM97067v1	Bacillales;Bacillaceae;Domibacillus;Domibacillus tundrae	1	0
GCF_045897515.1	ASM4589751v1	Bacillales;Bacillaceae;Rossellomorea;Rossellomorea oryzaecorticis	1	0
GCF_018437275.1	ASM1843727v1	Lactobacillales;Lactobacillaceae;Fructobacillus;Fructobacillus broussonetiae	0	no_spo0B
GCF_017873435.1	ASM1787343v1	Bacillales;Paenibacillaceae;Paenibacillus;Paenibacillus turicensis	1	1
GCF_012933385.1	ASM1293338v1	Bacillales;Paenibacillaceae;Paenibacillus;Paenibacillus lemnae	1	1
GCF_019039105.1	ASM1903910v1	Bacillales;Bacillaceae;Desertibacillus;Desertibacillus haloalkaliphilus	1	0
GCF_009687905.1	ASM968790v1	Lactobacillales;Lactobacillaceae;Lacticaseibacillus;Lacticaseibacillus zhaodongensis	0	no_spo0B
GCF_011421635.1	ASM1142163v1	Bacillales;Paenibacillaceae;Paenibacillus;Paenibacillus turpanensis	1	0
GCF_014642655.1	ASM1464265v1	Bacillales;Sporolactobacillaceae;Pullulanibacillus;Pullulanibacillus camelliae	1	0
GCF_040888305.1	ASM4088830v1	Lactobacillales;Streptococcaceae;Streptococcus;Streptococcus fermentans	0	no_spo0B
GCF_027789125.1	ASM2778912v1	Bacillales;Paenibacillaceae;Paenibacillus;Paenibacillus aestuarii	1	1
GCF_020404745.1	ASM2040474v1	Bacillales;Bacillaceae;Aquibacillus;Aquibacillus saliphilus	1	0
GCF_042665295.1	ASM4266529v1	Bacillales;Sporolactobacillaceae;Scopulibacillus;Scopulibacillus cellulosilyticus	1	0
GCF_003116835.1	ASM311683v1	Lactobacillales;Streptococcaceae;Lactococcus;Lactococcus termiticola	0	no_spo0B
GCF_002844575.1	ASM284457v1	Bacillales;Bacillaceae;Heyndrickxia;Heyndrickxia camelliae	1	0
GCF_900104555.1	IMG-taxon 2651870172 annotated assembly	Bacillales;Bacillaceae;Litchfieldia;Litchfieldia salsa	1	0
GCF_900110345.1	IMG-taxon 2617270769 annotated assembly	Bacillales;Bacillaceae;Amphibacillus;Amphibacillus marinus	1	0
GCF_016765675.1	ASM1676567v1	Bacillales;Bacillaceae;Neobacillus;Neobacillus paridis	1	0
GCF_003946305.1	ASM394630v1	Lactobacillales;Lactobacillaceae;Lacticaseibacillus;Lacticaseibacillus porcinae	0	no_spo0B
GCF_016861605.1	ASM1686160v1	Lactobacillales;Lactobacillaceae;Levilactobacillus;Levilactobacillus wangkuiensis	0	no_spo0B
GCF_900186125.1	ILCC801.fasta	Bacillales;Listeriaceae;Listeria;Listeria goaensis	0	no_spo0B
GCF_014647035.1	ASM1464703v1	Bacillales;Sporolactobacillaceae;Sporolactobacillus;Sporolactobacillus putidus	1	0
GCF_003369575.1	ASM336957v1	Bacillales;Bacillaceae;Oceanobacillus;Oceanobacillus arenosus	1	0
GCF_013359945.1	ASM1335994v1	Bacillales;Paenibacillaceae;Paenibacillus;Paenibacillus agri	1	1
GCF_014138605.1	ASM1413860v1	Bacillales;Bacillaceae;Peribacillus;Peribacillus huizhouensis	1	0
GCF_018998565.1	ASM1899856v1	Bacillales;Paenibacillaceae;Paenibacillus;Paenibacillus oleatilyticus	1	0
GCF_011761495.1	ASM1176149v1	Bacillales;Bacillaceae;Alkalibacillus;Alkalibacillus almallahensis	1	0
GCF_017497975.1	ASM1749797v1	Bacillales;Bacillaceae;Metabacillus;Metabacillus bambusae	1	0
GCF_016890225.1	ASM1689022v1	Bacillales;Bacillaceae;Bacillus;Bacillus suaedaesalsae	1	0
GCF_030282825.1	ASM3028282v1	Bacillales;Bacillaceae;Aquibacillus;Aquibacillus rhizosphaerae	1	0
GCF_042643265.1	ASM4264326v1	Bacillales;Bacillaceae;Virgibacillus;Virgibacillus sediminis	1	0
GCF_045862015.1	ASM4586201v1	Lactobacillales;Lactobacillaceae;Levilactobacillus;Levilactobacillus muriae	0	no_spo0B
GCF_900112405.1	IMG-taxon 2603880187 annotated assembly	Lactobacillales;Lactobacillaceae;Fructobacillus;Fructobacillus durionis	0	no_spo0B
GCF_900183385.1	CLIP 2016_00682	Bacillales;Listeriaceae;Listeria;Listeria costaricensis	0	no_spo0B
GCF_014638995.1	ASM1463899v1	Bacillales;Bacillaceae;Virgibacillus;Virgibacillus oceani	1	0
GCF_030813005.1	ASM3081300v1	Bacillales;Anoxybacillaceae;Anoxybacillus;Anoxybacillus andreesenii	1	0
GCF_900106775.1	IMG-taxon 2693429881 annotated assembly	Bacillales;Thermoactinomycetaceae;Marininema;Marininema mesophilum	1	1
GCF_009650995.1	ASM965099v1	Bacillales;Caryophanaceae;Sporosarcina;Sporosarcina cascadiensis	1	0
GCF_040544555.1	ASM4054455v1	Bacillales;Bacillaceae;Halalkalibacter;Halalkalibacter oceani	1	0
GCF_020736845.1	ASM2073684v1	Bacillales;Paenibacillaceae;Paenibacillus;Paenibacillus farraposensis	1	1
GCF_009733865.1	ASM973386v1	Bacillales;Bacillaceae;Oceanobacillus;Oceanobacillus salinisoli	1	0
GCF_014841135.1	ASM1484113v1	Bacillales;Paenibacillaceae;Paenibacillus;Paenibacillus arenosi	1	1
GCF_013820765.1	ASM1382076v1	Bacillales;Listeriaceae;Listeria;Listeria rustica	0	no_spo0B
GCF_018327645.1	ASM1832764v1	Lactobacillales;Lactobacillaceae;Lactobacillus;Lactobacillus corticis	0	no_spo0B
GCF_004115085.1	ASM411508v1	Bacillales;Paenibacillaceae;Longirhabdus;Longirhabdus pacifica	1	1
GCF_016908195.1	ASM1690819v1	Bacillales;Caryophanaceae;Jeotgalibacillus;Jeotgalibacillus terrae	1	0
GCF_025916425.1	ASM2591642v1	Bacillales;Bacillaceae;Bacillus;Bacillus pretiosus	1	0
GCF_003633725.1	ASM363372v1	Bacillales;Bacillales Family X. Incertae Sedis;Brockia;Brockia lithotrophica	1	0
GCF_042665465.1	ASM4266546v1	Bacillales;Fictibacillaceae;Fictibacillus;Fictibacillus iocasae	1	0
GCF_023555415.1	ASM2355541v1	Bacillales;Bacillaceae;Halalkalibacter;Halalkalibacter alkaliphilus	1	0
GCF_005405425.1	ASM540542v1	Lactobacillales;Lactobacillaceae;Lactiplantibacillus;Lactiplantibacillus modestisalitolerans	0	no_spo0B
GCF_024609785.1	ASM2460978v1	Bacillales;Fictibacillaceae;Pseudalkalibacillus;Pseudalkalibacillus decolorationis	1	0
GCF_009846885.1	ASM984688v1	Bacillales;Paenibacillaceae;Paenibacillus;Paenibacillus puerhi	1	0
GCF_900111445.1	IMG-taxon 2654587897 annotated assembly	Bacillales;Bacillaceae;Oceanobacillus;Oceanobacillus limi	1	0
GCF_013185195.1	ASM1318519v1	Bacillales;Paenibacillaceae;Saccharibacillus;Saccharibacillus qingshengii	1	1
GCF_040545925.1	ASM4054592v1	Bacillales;Bacillaceae;Alkalibacillus;Alkalibacillus flavidus	1	0
GCF_045862035.1	ASM4586203v1	Lactobacillales;Enterococcaceae;Enterococcus;Enterococcus hailinensis	0	no_spo0B
GCF_003008695.1	ASM300869v1	Lactobacillales;Carnobacteriaceae;Trichococcus;Trichococcus alkaliphilus	0	no_spo0B
GCF_917563915.1	JJ-63	Bacillales;Bacillaceae;Bacillus;Bacillus rhizoplanae	1	0
GCF_001435445.1	ASM143544v1	Lactobacillales;Lactobacillaceae;Companilactobacillus;Companilactobacillus kimchii	0	no_spo0B
GCF_900102685.1	IMG-taxon 2615840705 annotated assembly	Bacillales;Thermoactinomycetaceae;Melghirimyces;Melghirimyces thermohalophilus	1	1
GCF_001484965.1	ASM148496v1	Bacillales;Bacillaceae;Shouchella;Shouchella shacheensis	0	no_spo0B
GCF_900411375.1	PRJEB20856	Lactobacillales;Lactobacillaceae;Lentilactobacillus;Lentilactobacillus raoultii	0	no_spo0B
GCF_000986785.1	ASM98678v1	Bacillales;Bacillaceae;Mesobacillus;Mesobacillus campisalis	1	0
GCF_042666895.1	ASM4266689v1	Bacillales;Bacillaceae;Lentibacillus;Lentibacillus kimchii	1	0
GCF_037027585.1	ASM3702758v1	Bacillales;Caryophanaceae;Solibacillus;Solibacillus ferritrahens	1	0
GCF_005502275.1	ASM550227v1	Bacillales;Bacillaceae;Robertmurraya;Robertmurraya siralis	1	0
GCF_001436735.1	ASM143673v1	Lactobacillales;Lactobacillaceae;Liquorilactobacillus;Liquorilactobacillus cacaonum	0	no_spo0B
GCF_042651945.1	ASM4265194v1	Bacillales;Paenibacillaceae;Cohnella;Cohnella boryungensis	1	1
GCF_014642405.1	ASM1464240v1	Bacillales;Bacillaceae;Pontibacillus;Pontibacillus salipaludis	1	0
GCF_014644435.1	ASM1464443v1	Bacillales;Paenibacillaceae;Paenibacillus;Paenibacillus albidus	1	1
GCF_019656095.1	ASM1965609v1	Lactobacillales;Lactobacillaceae;Leuconostoc;Leuconostoc rapi	0	no_spo0B
GCF_900176325.1	IMG-taxon 2622736423 annotated assembly	Lactobacillales;Aerococcaceae;Aerococcus;Aerococcus suis	0	no_spo0B
GCF_013204855.1	ASM1320485v1	Bacillales;Paenibacillaceae;Paenibacillus;Paenibacillus alba	1	1
GCF_003201605.1	ASM320160v1	Bacillales;Bacillaceae;Streptohalobacillus;Streptohalobacillus salinus	0	no_spo0B
GCF_003259935.1	ASM325993v1	Bacillales;Anoxybacillaceae;Paranoxybacillus;Paranoxybacillus vitaminiphilus	1	0
GCF_014705655.1	ASM1470565v1	Bacillales;Paenibacillaceae;Paenibacillus;Paenibacillus arenilitoris	1	1
GCF_004366795.1	ASM436679v1	Bacillales;Alicyclobacillaceae;Alicyclobacillus;Alicyclobacillus sacchari	0	no_spo0B
GCF_004344915.1	ASM434491v1	Bacillales;Paenibacillaceae;Paenibacillus;Paenibacillus albiflavus	1	1
GCF_001653565.1	ASM165356v1	Bacillales;Paenibacillaceae;Paenibacillus;Paenibacillus oryzisoli	1	1
GCF_050768835.1	ASM5076883v1	Bacillales;Bacillaceae;Bacillus;Bacillus pfraonensis	1	0
GCF_042684845.1	ASM4268484v1	Bacillales;Paenibacillaceae;Paenibacillus;Paenibacillus yanchengensis	1	1
GCF_030813355.1	ASM3081335v1	Bacillales;Bacillaceae;Metabacillus;Metabacillus malikii	1	0
GCF_005405065.1	ASM540506v1	Lactobacillales;Lactobacillaceae;Lactiplantibacillus;Lactiplantibacillus nangangensis	0	no_spo0B
GCF_003710915.1	ASM371091v1	Bacillales;Paenibacillaceae;Brevibacillus;Brevibacillus invocatus	1	0
GCF_003987655.1	ASM398765v1	Lactobacillales;Enterococcaceae;Vagococcus;Vagococcus acidifermentans	0	no_spo0B
GCF_004309355.1	ASM430935v1	Lactobacillales;Enterococcaceae;Enterococcus;Enterococcus florum	0	no_spo0B
GCF_039521805.1	ASM3952180v1	Bacillales;Bacillaceae;Oceanobacillus;Oceanobacillus oncorhynchi	1	0
GCF_913566895.1	201901311	Bacillales;Listeriaceae;Listeria;Listeria ilorinensis	0	no_spo0B
GCF_003977595.1	ASM397759v1	Bacillales;Bacillaceae;Lysinibacillus;Lysinibacillus antri	1	0
GCF_016861565.1	ASM1686156v1	Lactobacillales;Lactobacillaceae;Secundilactobacillus;Secundilactobacillus yichangensis	0	no_spo0B
GCF_002234615.1	ASM223461v1	Bacillales;Paenibacillaceae;Paenibacillus;Paenibacillus rigui	1	0
GCF_001675045.1	ASM167504v1	Bacillales;Paenibacillaceae;Paenibacillus;Paenibacillus oryzae	1	1
GCF_016055185.1	ASM1605518v1	Bacillales;Thermoactinomycetaceae;Paenactinomyces;Paenactinomyces guangxiensis	1	1
GCF_900609045.1	aTB-66	Bacillales;Caryophanaceae;Filibacter;Filibacter tadaridae	1	0
GCF_017874575.1	ASM1787457v1	Lactobacillales;Lactobacillaceae;Lactobacillus;Lactobacillus colini	0	no_spo0B
GCF_014201515.1	ASM1420151v1	Bacillales;Anoxybacillaceae;Anoxybacillus;Anoxybacillus mongoliensis	1	0
GCF_046543445.1	ASM4654344v1	Bacillales;Paenibacillaceae;Paenibacillus;Paenibacillus nanchangensis	1	1
GCF_900114055.1	IMG-taxon 2675903228 annotated assembly	Bacillales;Thermoactinomycetaceae;Thermoflavimicrobium;Thermoflavimicrobium dichotomicum	1	1
GCF_000380245.2	ASM38024v2	Bacillales;Bacillaceae;Bacillus;Bacillus massiliigorillae	1	0
GCF_017873675.1	ASM1787367v1	Bacillales;Bacillaceae;Virgibacillus;Virgibacillus litoralis	1	0
GCF_001700315.1	ASM170031v1	Bacillales;Caryophanaceae;Caryophanon;Caryophanon tenue	1	0
GCF_028416595.1	ASM2841659v1	Bacillales;Bacillaceae;Aquibacillus;Aquibacillus salsiterrae	1	0
GCF_042433335.1	ASM4243333v1	Bacillales;Bacillaceae;Metabacillus;Metabacillus herbersteinensis	1	0
GCF_046098255.1	ASM4609825v1	Bacillales;Paenibacillaceae;Paenibacillus;Paenibacillus jiagnxiensis	1	1
GCF_004801405.1	ASM480140v1	Bacillales;Paenibacillaceae;Cohnella;Cohnella fermenti	1	1
GCF_003318295.1	ASM331829v1	Bacillales;Bacillaceae;Bacillus;Bacillus taeanensis	1	0
GCF_004363045.1	ASM436304v1	Bacillales;Bacillaceae;Aureibacillus;Aureibacillus halotolerans	1	0
GCF_003148565.1	ASM314856v1	Bacillales;Alicyclobacillaceae;Tumebacillus;Tumebacillus permanentifrigoris	1	0
GCF_016861695.1	ASM1686169v1	Lactobacillales;Lactobacillaceae;Levilactobacillus;Levilactobacillus andaensis	0	no_spo0B
GCF_003946645.1	ASM394664v1	Lactobacillales;Lactobacillaceae;Lapidilactobacillus;Lapidilactobacillus wuchangensis	0	no_spo0B
GCF_001038425.2	ASM103842v2	Bacillales;Bacillaceae;Ornithinibacillus;Ornithinibacillus contaminans	1	0
GCF_025490915.1	ASM2549091v1	Lactobacillales;Lactobacillaceae;Lacticaseibacillus;Lacticaseibacillus parakribbianus	0	no_spo0B
GCF_003946545.1	ASM394654v1	Lactobacillales;Lactobacillaceae;Levilactobacillus;Levilactobacillus tangyuanensis	0	no_spo0B
GCF_033253735.1	ASM3325373v1	Bacillales;Caryophanaceae;Sporosarcina;Sporosarcina saromensis	1	0
GCF_001418025.1	ASM141802v1	Bacillales;Anoxybacillaceae;Anoxybacillus;Anoxybacillus suryakundensis	1	0
GCF_000691805.2	ASM69180v2	Lactobacillales;Lactobacillaceae;Weissella;Weissella oryzae	0	no_spo0B
GCF_004684875.1	ASM468487v1	Bacillales;Staphylococcaceae;Staphylococcus;Staphylococcus croceilyticus	0	no_spo0B
GCF_009601015.1	ASM960101v1	Lactobacillales;Streptococcaceae;Lactococcus;Lactococcus hircilactis	0	no_spo0B
GCF_927798095.1	CIP111893	Bacillales;Paenibacillaceae;Paenibacillus;Paenibacillus plantiphilus	1	1
GCF_002441655.1	ASM244165v1	Lactobacillales;Streptococcaceae;Lactococcus;Lactococcus fujiensis	0	no_spo0B
GCF_014705615.1	ASM1470561v1	Bacillales;Paenibacillaceae;Paenibacillus;Paenibacillus oceani	1	0
GCF_004001045.1	ASM400104v1	Bacillales;Paenibacillaceae;Paenibacillus;Paenibacillus chibensis	1	1
GCF_001885765.1	ASM188576v1	Lactobacillales;Enterococcaceae;Enterococcus;Enterococcus aquimarinus	0	no_spo0B
GCF_900112455.1	IMG-taxon 2616644818 annotated assembly	Lactobacillales;Carnobacteriaceae;Alkalibacterium;Alkalibacterium subtropicum	0	no_spo0B
GCF_004402015.1	ASM440201v1	Bacillales;Bacillaceae;Filobacillus;Filobacillus milosensis	1	0
GCF_024814375.1	ASM2481437v1	Lactobacillales;Streptococcaceae;Streptococcus;Streptococcus sciuri	0	no_spo0B
GCF_016908325.1	ASM1690832v1	Bacillales;Bacillaceae;Aquibacillus;Aquibacillus albus	1	0
GCF_003096575.1	ASM309657v1	Lactobacillales;Lactobacillaceae;Convivina;Convivina intestini	0	no_spo0B
GCF_001584325.1	ASM158432v1	Bacillales;Bacillaceae;Bacillus;Bacillus nakamurai	1	0
GCF_005405485.1	ASM540548v1	Lactobacillales;Enterococcaceae;Enterococcus;Enterococcus hulanensis	0	no_spo0B
GCF_003013395.1	ASM301339v1	Bacillales;Paenibacillaceae;Brevibacillus;Brevibacillus fortis	1	0
GCF_042655785.1	ASM4265578v1	Bacillales;Paenibacillaceae;Cohnella;Cohnella yongneupensis	1	1
GCF_011170065.1	ASM1117006v1	Lactobacillales;Streptococcaceae;Pseudolactococcus;Pseudolactococcus insecticola	0	no_spo0B
GCF_016861785.1	ASM1686178v1	Lactobacillales;Lactobacillaceae;Lacticaseibacillus;Lacticaseibacillus mingshuiensis	0	no_spo0B
GCF_003946085.1	ASM394608v1	Lactobacillales;Lactobacillaceae;Levilactobacillus;Levilactobacillus angrenensis	0	no_spo0B
GCF_021245735.1	ASM2124573v1	Bacillales;Paenibacillaceae;Brevibacillus;Brevibacillus daliensis	1	0
GCF_900115625.1	IMG-taxon 2675903022 annotated assembly	Bacillales;Bacillaceae;Salibacterium;Salibacterium halotolerans	1	0
GCF_042847315.1	ASM4284731v1	Lactobacillales;Lactobacillaceae;Lacticaseibacillus;Lacticaseibacillus jixiensis	0	no_spo0B
GCF_042680805.1	ASM4268080v1	Bacillales;Bacillaceae;Bacillus;Bacillus salitolerans	1	0
GCF_009711125.1	ASM971112v1	Bacillales;Bacillaceae;Metabacillus;Metabacillus mangrovi	1	0
GCF_003946345.1	ASM394634v1	Lactobacillales;Lactobacillaceae;Levilactobacillus;Levilactobacillus tongjiangensis	0	no_spo0B
GCF_042138635.1	ASM4213863v1	Bacillales;Paenibacillaceae;Paenibacillus;Paenibacillus medicaginis	1	0
GCF_001909055.1	ASM190905v1	Bacillales;Paenibacillaceae;Paenibacillus;Paenibacillus helianthi	1	1
GCF_042684125.1	ASM4268412v1	Bacillales;Paenibacillaceae;Paenibacillus;Paenibacillus rhizoplanae	1	1
GCF_039522365.1	ASM3952236v1	Bacillales;Bacillaceae;Bacillus;Bacillus carboniphilus	1	0
GCF_042685205.1	ASM4268520v1	Bacillales;Bacillaceae;Lentibacillus;Lentibacillus juripiscarius	1	0
GCF_017652985.1	ASM1765298v1	Bacillales;Paenibacillaceae;Paenibacillus;Paenibacillus artemisiicola	1	0
GCF_001435235.1	ASM143523v1	Lactobacillales;Lactobacillaceae;Liquorilactobacillus;Liquorilactobacillus ghanensis	0	no_spo0B
GCF_018437265.1	ASM1843726v1	Lactobacillales;Lactobacillaceae;Fructobacillus;Fructobacillus parabroussonetiae	0	no_spo0B
GCF_042654185.1	ASM4265418v1	Bacillales;Sporolactobacillaceae;Camelliibacillus;Camelliibacillus cellulosilyticus	1	0
GCF_042675605.1	ASM4267560v1	Bacillales;Caryophanaceae;Savagea;Savagea faecisuis	0	no_spo0B
GCF_006861825.1	ASM686182v1	Bacillales;Bacillaceae;Psychrobacillus;Psychrobacillus vulpis	0	no_spo0B
GCF_005938195.1	ASM593819v1	Bacillales;Paenibacillaceae;Paenibacillus;Paenibacillus thermoaerophilus	1	0
GCF_042679865.1	ASM4267986v1	Bacillales;Bacillaceae;Lentibacillus;Lentibacillus salinarum	1	0
GCF_023336505.1	ASM2333650v1	Bacillales;Sporolactobacillaceae;Sporolactobacillus;Sporolactobacillus mangiferae	0	no_spo0B
GCF_014145615.1	ASM1414561v1	Lactobacillales;Lactobacillaceae;Limosilactobacillus;Limosilactobacillus balticus	0	no_spo0B
GCF_042651685.1	ASM4265168v1	Bacillales;Bacillaceae;Bacillus;Bacillus chungangensis	1	0
GCF_000285595.1	ASM28559v1	Bacillales;Caryophanaceae;Kurthia;Kurthia senegalensis	1	0
GCF_004342885.1	ASM434288v1	Bacillales;Bacillaceae;Tepidibacillus;Tepidibacillus fermentans	1	1
GCF_042643145.1	ASM4264314v1	Bacillales;Bacillaceae;Virgibacillus;Virgibacillus xinjiangensis	1	0
GCF_005870085.1	ASM587008v1	Bacillales;Bacillaceae;Aquibacillus;Aquibacillus sediminis	1	0
GCF_039548255.1	ASM3954825v1	Bacillales;Bacillaceae;Lentibacillus;Lentibacillus songyuanensis	1	0
GCF_014212125.1	ASM1421212v1	Bacillales;Paenibacillaceae;Cohnella;Cohnella nanjingensis	1	1
GCF_012396505.1	ASM1239650v1	Lactobacillales;Lactobacillaceae;Periweissella;Periweissella fabalis	0	no_spo0B
GCF_030284685.1	ASM3028468v1	Lactobacillales;Streptococcaceae;Streptococcus;Streptococcus raffinosi	0	no_spo0B
GCF_030813235.1	ASM3081323v1	Bacillales;Bacillaceae;Cytobacillus;Cytobacillus purgationiresistens	1	0
GCF_042663045.1	ASM4266304v1	Bacillales;Bacillaceae;Halobacillus;Halobacillus seohaensis	1	0
GCF_024622425.1	ASM2462242v1	Lactobacillales;Lactobacillaceae;Lactobacillus;Lactobacillus rodentium	0	no_spo0B
GCF_900111195.1	IMG-taxon 2617270788 annotated assembly	Bacillales;Bacillaceae;Gracilibacillus;Gracilibacillus ureilyticus	1	0
GCF_009910845.1	ASM991084v1	Bacillales;Paenibacillaceae;Chengkuizengella;Chengkuizengella marina	1	1
GCF_003049665.1	ASM304966v1	Bacillales;Bacillaceae;Lysinibacillus;Lysinibacillus mangiferihumi	1	0
GCF_001975785.1	ASM197578v1	Bacillales;Bacillaceae;Domibacillus;Domibacillus epiphyticus	1	0
GCF_924513355.1	JJ-60	Bacillales;Paenibacillaceae;Paenibacillus;Paenibacillus pseudetheri	1	1
GCF_051200995.1	ASM5120099v1	Bacillales;Anoxybacillaceae;Anoxybacillus;Anoxybacillus eryuanensis	1	0
GCF_003426025.1	ASM342602v1	Bacillales;Bacillaceae;Paraliobacillus;Paraliobacillus quinghaiensis	1	0
GCF_042659405.1	ASM4265940v1	Lactobacillales;Lactobacillaceae;Lactiplantibacillus;Lactiplantibacillus daowaiensis	0	no_spo0B
GCF_900102215.1	IMG-taxon 2634166350 annotated assembly	Bacillales;Paenibacillaceae;Fontibacillus;Fontibacillus panacisegetis	1	1
GCF_025628935.1	ASM2562893v1	Bacillales;Staphylococcaceae;Macrococcus;Macrococcus capreoli	0	no_spo0B
GCF_042675985.1	ASM4267598v1	Bacillales;Bacillaceae;Oceanobacillus;Oceanobacillus locisalsi	1	0
GCF_014145455.1	ASM1414545v1	Lactobacillales;Lactobacillaceae;Limosilactobacillus;Limosilactobacillus rudii	0	no_spo0B
GCF_001277345.1	ASM127734v1	Bacillales;Paenibacillaceae;Paenibacillus;Paenibacillus solani	1	1
GCF_017599345.1	ASM1759934v1	Bacillales;Bacillaceae;Gracilibacillus;Gracilibacillus suaedae	1	0
GCF_900099605.1	IMG-taxon 2654588171 annotated assembly	Bacillales;Bacillaceae;Alteribacillus;Alteribacillus persepolensis	0	no_spo0B
GCF_003605405.2	ASM360540v2	Bacillales;Bacillaceae;Siminovitchia;Siminovitchia terrae	1	0
GCF_043656315.1	ASM4365631v1	Lactobacillales;Streptococcaceae;Streptococcus;Streptococcus hepaticus	0	no_spo0B
GCF_014773385.1	ASM1477338v1	Bacillales;Bacillaceae;Metabacillus;Metabacillus arenae	1	0
GCF_004684935.1	ASM468493v1	Bacillales;Sporolactobacillaceae;Sporolactobacillus;Sporolactobacillus shoreae	1	0
GCF_000513115.1	ASM51311v1	Bacillales;Bacillaceae;Halalkalibacter;Halalkalibacter hemicellulosilyticus	1	0
GCF_003013475.1	ASM301347v1	Bacillales;Paenibacillaceae;Brevibacillus;Brevibacillus porteri	1	0
GCF_036663595.1	ASM3666359v1	Bacillales;Bacillaceae;Halalkalibacter;Halalkalibacter lacteus	1	0
GCF_014705605.1	ASM1470560v1	Bacillales;Paenibacillaceae;Paenibacillus;Paenibacillus sabuli	1	1
GCF_019024285.1	ASM1902428v1	Bacillales;Bacillaceae;Alkalihalobacterium;Alkalihalobacterium elongatum	1	0
GCF_025519785.1	ASM2551978v1	Bacillales;Staphylococcaceae;Staphylococcus;Staphylococcus marylandisciuri	0	no_spo0B
GCF_000714935.1	GST4V1	Bacillales;Alicyclobacillaceae;Tumebacillus;Tumebacillus flagellatus	1	0
GCF_014322795.1	ASM1432279v1	Bacillales;Listeriaceae;Listeria;Listeria portnoyi	0	no_spo0B
GCF_900104185.1	IMG-taxon 2675903131 annotated assembly	Bacillales;Bacillaceae;Halobacillus;Halobacillus aidingensis	1	0
GCF_003987515.1	ASM398751v1	Lactobacillales;Enterococcaceae;Vagococcus;Vagococcus penaei	0	no_spo0B
GCF_014145505.1	ASM1414550v1	Lactobacillales;Lactobacillaceae;Limosilactobacillus;Limosilactobacillus fastidiosus	0	no_spo0B
GCF_019656075.1	ASM1965607v1	Lactobacillales;Lactobacillaceae;Leuconostoc;Leuconostoc palmae	0	no_spo0B
GCF_013141785.1	ASM1314178v1	Bacillales;Paenibacillaceae;Paenibacillus;Paenibacillus germinis	1	1
GCF_001437425.1	ASM143742v1	Lactobacillales;Lactobacillaceae;Weissella;Weissella minor	0	no_spo0B
GCF_016424485.1	ASM1642448v1	Bacillales;Paenibacillaceae;Paenibacillus;Paenibacillus roseus	1	1
GCF_016861845.1	ASM1686184v1	Lactobacillales;Lactobacillaceae;Lacticaseibacillus;Lacticaseibacillus suilingensis	0	no_spo0B
GCF_003946725.1	ASM394672v1	Lactobacillales;Lactobacillaceae;Agrilactobacillus;Agrilactobacillus yilanensis	0	no_spo0B
GCF_003987645.1	ASM398764v1	Lactobacillales;Enterococcaceae;Vagococcus;Vagococcus elongatus	0	no_spo0B
GCF_004353325.1	ASM435332v1	Lactobacillales;Streptococcaceae;Streptococcus;Streptococcus downii	0	no_spo0B
GCF_001886225.1	ASM188622v1	Lactobacillales;Enterococcaceae;Enterococcus;Enterococcus silesiacus	0	no_spo0B
GCF_003950515.1	Vagococcus vulneris SS1995T	Lactobacillales;Enterococcaceae;Vagococcus;Vagococcus vulneris	0	no_spo0B
GCF_003386535.1	ASM338653v1	Bacillales;Paenibacillaceae;Paenibacillus;Paenibacillus taihuensis	1	1
GCF_024125445.1	ASM2412544v1	Bacillales;Sporolactobacillaceae;Sporolactobacillus;Sporolactobacillus shoreicorticis	1	0
GCF_016612995.1	ASM1661299v1	Bacillales;Caryophanaceae;Viridibacillus;Viridibacillus soli	0	no_spo0B
GCF_004745505.1	ASM474550v1	Lactobacillales;Lactobacillaceae;Levilactobacillus;Levilactobacillus suantsaiihabitans	0	no_spo0B
GCF_042649685.1	ASM4264968v1	Bacillales;Bacillaceae;Bacillus;Bacillus songklensis	1	0
GCF_009651005.1	ASM965100v1	Bacillales;Caryophanaceae;Sporosarcina;Sporosarcina obsidiansis	1	0
GCF_030814065.1	ASM3081406v1	Bacillales;Bacillaceae;Mesobacillus;Mesobacillus stamsii	1	0
GCF_014206945.1	ASM1420694v1	Bacillales;Bacillaceae;Gracilibacillus;Gracilibacillus halotolerans	1	0
GCF_005405345.1	ASM540534v1	Lactobacillales;Enterococcaceae;Enterococcus;Enterococcus viikkiensis	0	no_spo0B
GCF_010994085.1	ASM1099408v1	Bacillales;Bacillaceae;Gracilibacillus;Gracilibacillus saliphilus	1	0
GCF_016909185.1	ASM1690918v1	Bacillales;Bacillaceae;Siminovitchia;Siminovitchia thermophila	1	0
GCF_009659375.1	ASM965937v1	Lactobacillales;Aerococcaceae;Fundicoccus;Fundicoccus ignavus	0	no_spo0B
GCF_005405265.1	ASM540526v1	Lactobacillales;Enterococcaceae;Enterococcus;Enterococcus songbeiensis	0	no_spo0B
GCF_002295105.1	ASM229510v1	Bacillales;Bacillaceae;Salimicrobium;Salimicrobium humidisoli	0	no_spo0B
GCF_003054245.1	ASM305424v1	Bacillales;Thermoactinomycetaceae;Melghirimyces;Melghirimyces profundicolus	1	1
GCF_000455265.1	Pa_GD11	Bacillales;Paenibacillaceae;Paenibacillus;Paenibacillus antibioticophila	1	1
GCF_028745515.1	ASM2874551v1	Bacillales;Paenibacillaceae;Paenibacillus;Paenibacillus thermotolerans	1	0
GCF_006385785.1	ASM638578v1	Lactobacillales;Streptococcaceae;Streptococcus;Streptococcus shenyangsis	0	no_spo0B
GCF_014145555.1	ASM1414555v1	Lactobacillales;Lactobacillaceae;Limosilactobacillus;Limosilactobacillus albertensis	0	no_spo0B
GCF_001015055.1	ASM101505v1	Bacillales;Paenibacillaceae;Aneurinibacillus;Aneurinibacillus tyrosinisolvens	1	0
GCF_000763315.1	ASM76331v1	Bacillales;Thermoactinomycetaceae;Thermoactinomyces;Thermoactinomyces daqus	1	1
GCF_042658365.1	ASM4265836v1	Lactobacillales;Carnobacteriaceae;Carnobacterium;Carnobacterium antarcticum	0	no_spo0B
GCF_042655365.1	ASM4265536v1	Bacillales;Paenibacillaceae;Cohnella;Cohnella suwonensis	1	1
GCF_017315345.1	ASM1731534v1	Lactobacillales;Streptococcaceae;Streptococcus;Streptococcus vaginalis	0	no_spo0B
GCF_001435375.1	ASM143537v1	Lactobacillales;Lactobacillaceae;Ligilactobacillus;Ligilactobacillus araffinosus	0	no_spo0B
GCF_003987495.1	ASM398749v1	Lactobacillales;Enterococcaceae;Vagococcus;Vagococcus salmoninarum	0	no_spo0B
GCF_000787375.1	ASM78737v1	Bacillales;Bacillaceae;Halalkalibacter;Halalkalibacter okhensis	1	0
GCF_005404815.1	ASM540481v1	Lactobacillales;Lactobacillaceae;Companilactobacillus;Companilactobacillus huachuanensis	0	no_spo0B
GCF_042685285.1	ASM4268528v1	Bacillales;Bacillaceae;Piscibacillus;Piscibacillus salipiscarius	1	0
GCF_030433435.1	ASM3043343v1	Bacillales;Thermoactinomycetaceae;Polycladomyces;Polycladomyces subterraneus	1	1
GCF_900094835.1	IMG-taxon 2615840608 annotated assembly	Lactobacillales;Lactobacillaceae;Weissella;Weissella bombi	0	no_spo0B
GCF_000821245.2	ASM82124v2	Bacillales;Bacillaceae;Virgibacillus;Virgibacillus senegalensis	1	0
GCF_008304605.1	ASM830460v1	Bacillales;Bacillaceae;Oceanobacillus;Oceanobacillus polygoni	1	0
GCF_008107635.1	ASM810763v1	Lactobacillales;Lactobacillaceae;Weissella;Weissella muntiaci	0	no_spo0B
GCF_016908855.1	ASM1690885v1	Bacillales;Sporolactobacillaceae;Scopulibacillus;Scopulibacillus daqui	1	0
GCF_013303125.1	ASM1330312v1	Bacillales;Bacillaceae;Calidifontibacillus;Calidifontibacillus erzurumensis	1	0
GCF_003950315.1	Vagococcus bubulae SS1994T	Lactobacillales;Enterococcaceae;Vagococcus;Vagococcus bubulae	0	no_spo0B
GCF_000525995.1	PRIP_MIRA_assembly	Bacillales;Listeriaceae;Listeria;Listeria riparia	0	no_spo0B
GCF_003946395.1	ASM394639v1	Lactobacillales;Lactobacillaceae;Levilactobacillus;Levilactobacillus fuyuanensis	0	no_spo0B
GCF_003946625.1	ASM394662v1	Lactobacillales;Lactobacillaceae;Companilactobacillus;Companilactobacillus kedongensis	0	no_spo0B
GCF_025060755.1	ASM2506075v1	Bacillales;Paenibacillaceae;Paenibacillus;Paenibacillus doosanensis	1	0
GCF_009718825.1	ASM971882v1	Bacillales;Bacillaceae;Terrilactibacillus;Terrilactibacillus tamarindi	1	0
GCF_000775615.1	ASM77561v1	Bacillales;Bacillaceae;Pontibacillus;Pontibacillus litoralis	1	0
GCF_019904135.1	ASM1990413v1	Bacillales;Paenibacillaceae;Paenibacillus;Paenibacillus caui	1	1
GCF_900111355.1	IMG-taxon 2634166323 annotated assembly	Lactobacillales;Carnobacteriaceae;Isobaculum;Isobaculum melis	0	no_spo0B
GCF_036246225.1	ASM3624622v1	Lactobacillales;Lactobacillaceae;Lacticaseibacillus;Lacticaseibacillus salsurivasis	0	no_spo0B
GCF_003946575.1	ASM394657v1	Lactobacillales;Lactobacillaceae;Companilactobacillus;Companilactobacillus jidongensis	0	no_spo0B
GCF_943193105.1	Limosilactobacillus_sp_nov2_DSM106037	Lactobacillales;Lactobacillaceae;Limosilactobacillus;Limosilactobacillus agrestimuris	0	no_spo0B
GCF_001399675.1	ASM139967v1	Bacillales;Alicyclobacillaceae;Alicyclobacillus;Alicyclobacillus ferrooxydans	0	no_spo0B
GCF_016909015.1	ASM1690901v1	Bacillales;Bacillaceae;Gracilibacillus;Gracilibacillus alcaliphilus	1	0
GCF_014138385.1	ASM1413838v1	Bacillales;Paenibacillaceae;Fontibacillus;Fontibacillus solani	1	1
GCF_014280935.1	ASM1428093v1	Bacillales;Bacillaceae;Aquibacillus;Aquibacillus kalidii	1	0
GCF_039538805.1	ASM3953880v1	Bacillales;Staphylococcaceae;Salinicoccus;Salinicoccus jeotgali	0	no_spo0B
GCF_042432825.1	ASM4243282v1	Bacillales;Paenibacillaceae;Paenibacillus;Paenibacillus chartarius	1	0
GCF_028610705.1	ASM2861070v1	Bacillales;Bacillaceae;Halalkalibacter;Halalkalibacter alkalisediminis	1	0
GCF_917563885.1	JJ-79	Bacillales;Bacillaceae;Pseudoneobacillus;Pseudoneobacillus rhizosphaerae	1	0
GCF_001984715.1	ASM198471v1	Lactobacillales;Streptococcaceae;Streptococcus;Streptococcus azizii	0	no_spo0B
GCF_001038485.1	ASM103848v1	Bacillales;Bacillaceae;Ornithinibacillus;Ornithinibacillus californiensis	1	0
GCF_015472005.1	ASM1547200v1	Bacillales;Paenibacillaceae;Insulibacter;Insulibacter thermoxylanivorax	1	1
[truncated: 426 more rows]

## Sheet: Table S5
species	refseq_accession	ncbi_assembly_name	Spo0F_prot_accession	Spo0B_prot_accession	Spo0A_prot_accession
Bacillus subtilis	GCF_000009045.1	ASM904v1	NP_391594.1	NP_390671.1	NP_390302.1
Bacillus anthracis	GCF_000008445.1	ASM844v1	WP_000398594.1	WP_001037006.1	WP_003161566.1
Paenibacillus elgii	GCF_029625475.1	ASM2962547v1	WP_010500317.1	WP_231884825.1	WP_063185925.1
Paenibacillus polymyxa	GCF_022811565.1	ASM2281156v1	WP_014599366.1	WP_019688407.1	WP_013371763.1
Thermoanaerobacter italicus	GCF_000025645.1	ASM2564v1	WP_012994293.1	WP_012994937.1	WP_012995164.1
Desulfofarcimen acetotoxidans	GCF_000024205.1	ASM2420v1	WP_012813470.1	WP_015758734.1	WP_042317062.1
Paenibacillus validus	GCF_004000985.1	ASM400098v1		WP_127607826.1
Brevibacillus brevis	GCF_900637055.1	46837_E02		WP_106656762.1
